# Supplementary material for: Biological Aging, Immune Phenotypes, and Susceptibility to COVID-19 and Sepsis: A Mendelian Randomization Study
Source: Virus Res. 2026 Jun 2;370:199756. doi: 10.1016/j.virusres.2026.199756 (PMC13292545; doi:10.1016/j.virusres.2026.199756)
Supplement: Supplementary file 2 [file mmc2.xls]

## Sheet: Supplementary Table description
Table number	Description
Supplementary Table 1	All results of UVMR estimates as well as the UVMR pleiotropy test and heterogeneity test for the causal associations of modifiable aging-related lifestyles with sepsis (Positive Results)
Supplementary Table 2	MVMR estimates as well as the MVMR pleiotropy test and heterogeneity test for the causal associations of BMI, smoking initiation, sedentary spent time and HDL with sepsis
Supplementary Table 3	UVMR estimates as well as the pleiotropy test and heterogeneity test for the causal associations of BMI and smoking initiation with COVID-19
Supplementary Table 4	UVMR estimates as well as the pleiotropy test and heterogeneity test for the causal associations of each mediator (telomerase length and MV-Age) and sepsis outcome
Supplementary Table 5	UVMR estimates as well as the pleiotropy test and heterogeneity test for the causal associations of mediator (telomerase length and MV-Age) and COVID-19
Supplementary Table 6	MR results of telomere length and immune cells
Supplementary Table 7	Pleiotropic results of telomere length and immune cells
Supplementary Table 8	Heterogeneity results of telomere length and immune cells
Supplementary Table 9	MR results of MV-Age and immune cells
Supplementary Table 10	Pleiotropic results of MV-Age and immune cells
Supplementary Table 11	Heterogeneity results of MV-Age and immune cells
Supplementary Table 12	MR results of immune cells and sepsis
Supplementary Table 13	Pleiotropic results of immune cells and sepsis
Supplementary Table 14	Heterogeneity results of immune cells and sepsis
Supplementary Table 15	MR results of immune cells and COVID-19
Supplementary Table 16	Pleiotropic results of immune cells and COVID-19
Supplementary Table 17	Heterogeneity results of immune cells and COVID-19

## Sheet: Supplementary Table 1
		All results of UVMR estimates as well as the UVMR pleiotropy test and heterogeneity test for the causal associations of modifiable aging-related lifestyles with sepsis (Positive Results)
		Exposure	Outcome	Method	n.SNP	β	SE	P-value	OR (95%CI)	Horizontal pleiotropy	Global test		Test of heterogeneity
										P-value for Egger intercept	P-value	RSSobs	P-value	Q
		Smoking initiation	Sepsis	MR Egger	233	0.819	0.377	0.031	2.268(1.084, 4.744)	0.358			0.126	255.79
				Weighted median		0.539	0.129	3.128*10-5	1.714(1.330, 2.208)
				IVW		0.481	0.087	3.446*10-8	1.618(1.364, 1.920)				0.127	256.729
				Simple mode		0.752	0.436	0.086	2.120(0.902,4.983)
				Weighted mode		0.691	0.342	0.045	1.996(1.020, 3.905)
				MR PRESSO							0.091	277.027
		Smoking status: Never	Sepsis	MR Egger	66	-0.583	0.983	0.555	0.558(0.081, 3.830)	0.905			0.666	58.624
				Weighted median		-0.404	0.333	0.226	0.668(0.348,1.283)
				IVW		-0.469	0.223	0.036	0.626(0.404,0.970)				0.698	58.639
				Simple mode		-0.055	0.863	0.949	0.946(0.174,5.137)
				Weighted mode		0.015	0.909	0.987	1.015(0.171,6.024)
				MR PRESSO							0.716	64.445
		Cigarettes per day	Sepsis	MR Egger	46	0.439	0.156	0.007	1.551(1.143,2.104)	0.614			0.326	47.656
				Weighted median		0.417	0.135	0.002	1.517(1.166,1.975)
				IVW		0.374	0.089	2.406*10-5	1.454(1.222,1.729)				0.355	47.936
				Simple mode		0.612	0.266	0.026	1.845(1.095,3.108)
				Weighted mode		0.393	0.115	0.001	1.481(1.181,1.856)
				MR PRESSO							0.336	55.643
		BMI	Sepsis	MR Egger	273	0.373	0.137	0.007	1.452(1.110,1.899)	0.673			0.942	235.394
				Weighted median		0.425	0.075	1.373*10-8	1.529(1.321,1.771)
				IVW		0.428	0.046	1.046*10-20	1.533(1.402,1.678)				0.946	235.572
				Simple mode		0.497	0.249	0.047	1.644(1.010,2.675)
				Weighted mode		0.428	0.145	0.003	1.534(1.155,2.038)
				MR PRESSO							0.952	247.42
		WC	Sepsis	MR Egger	221	0.335	0.181	0.065	1.398(0.981,1.992)	0.166			0.444	221.264
				Weighted median		0.499	0.096	1.839*10-7	1.648(1.366,1.988)
				IVW		0.572	0.058	8.120*10-23	1.773(1.581,1.987)				0.427	223.213
				Simple mode		0.485	0.279	0.084	1.624(0.940,2.806)
				Weighted mode		0.458	0.201	0.024	1.581(1.066,2.344)
				MR PRESSO							0.463	228.177
		BFP	Sepsis	MR Egger	229	0.28	0.236	0.238	1.323(0.833,2.101)	0.226			0.996	174.629
				Weighted median		0.547	0.102	9.303*10-8	1.728(1.414,2.113)
				IVW		0.555	0.067	1.787*10-16	1.741(1.526,1.987)				0.995	176.103
				Simple mode		0.662	0.326	0.043	1.939(1.024,3.670)
				Weighted mode		0.686	0.265	0.01	1.986(1.181,3.339)
				MR PRESSO							0.997	181.686
		Leisure screen time	Sepsis	MR Egger	104	0.766	0.263	0.004	2.151(1.285,3.598)	0.042			0.947	80.01
				Weighted median		0.258	0.085	0.002	1.295(1.096,1.529)
				IVW		0.237	0.058	4.096*10-5	1.267(1.132,1.419)				0.911	84.273
				Simple mode		0.498	0.226	0.03	1.646(1.057,2.564)
				Weighted mode		0.513	0.237	0.033	1.670(1.050,2.655)
				MR PRESSO							0.917	87.6
		HDL	Sepsis	MR Egger	28	-0.147	0.066	0.034	0.864(0.759,0.982)	0.875			26.887	26
				Weighted median		-0.105	0.052	0.042	0.900(0.814,0.996)
				IVW		-0.138	0.035	1.013*10-4	0.871(0.813,0.934)				26.913	27
				Simple mode		-0.238	0.102	0.027	0.788(0.645,0.962)
				Weighted mode		-0.124	0.052	0.024	0.884(0.798,0.978)
				MR PRESSO							32.865	0.578
		Inverse-variance weighted (IVW); Odds ratio (OR); Confidence interval (CI); Standard error (SE); Mendelian randomization (MR); Mendelian randomization pleiotropy residual sum and outlier (MR-PRESSO); number of SNPs (n. SNP); Univariable Mendelian randomization (UVMR).

## Sheet: Supplementary Table 2
		MVMR estimates as well as the MVMR pleiotropy test and heterogeneity test for the causal associations of BMI, smoking initiation, sedentary spent time and HDL with sepsis
		MV-Variable	Method	OR (95%CI)	P-value	n. SNP	Heterogeneity test Egger intercept	MV-pleiotropy test
							(P-value)	Egger intercept
								Q	P-value
		Smoking initiation	MV-IVW	1.222 (1.027,1.455)	0.024	246
			MVMR-Egger	0.204(0.028,0.381)	0.023
			MV-Median	0.254(-0.002,0.510)	0.051
			MV-Lasso	0.198(0.023,0.374)	0.027
		BMI	MV-IVW	1.960 (1.635, 2.349)	3.569*10-13	55
			MVMR-Egger	0.693(0.453,0.933)	0.017
			MV-Median	0.598(0.326,0.869)	0.006
			MV-Lasso	0.718(0.532,0.904)	0.005
		HDL	MV-IVW	1.075 (0.908,1.272)	0.401	2	0.451	344.105	0.534
			MVMR-Egger	0.071(-0.099,0.240)	0.414
			MV-Median	0.077(-0.146,0.300)	0.498
			MV-Lasso	0.123(-0.058,0.304)	0.182
		Leisure screen time	MV-IVW	1.039 (0.942, 1.146)	0.442	106
			MVMR-Egger	0.040(-0.059,0.138)	0.431
			MV-Median	0.084(-0.062,0.231)	0.26
			MV-Lasso	0.065(-0.034,0.165)	0.198
		Inverse-variance weighted (IVW); Odds ratio (OR); Confidence interval (CI); Standard error (SE); Mendelian randomization (MR); Mendelian randomization pleiotropy residual sum and outlier (MR-PRESSO); number of SNPs (n. SNP); Univariable Mendelian randomization (UVMR).

## Sheet: Supplementary Table 3
		UVMR estimates as well as the pleiotropy test and heterogeneity test for the causal associations of BMI and smoking initiation with COVID-19
		Exposure	Outcome	Method	n.SNP	β	SE	P-value	OR (95%CI)	Horizontal pleiotropy	Global Test		Test of heterogeneity
										P-value for Egger intercept	P-value	RSSobs	P-value	Q
		BMI	COVID-19	MR Egger	270	-0.351	0.093	2.158*10-4	0.704(0.586,0.846)	0.949			0.995	211.529
				Weighted median		-0.323	0.058	3.246*10-8	0.724(0.645,0.812)
				IVW		-0.345	0.033	4.105*10-25	0.708(0.664,0.756)				0.996	211.534
				Simple mode		-0.438	0.177	0.014	0.645(0.456,0.912)
				Weighted mode		-0.314	0.113	0.006	0.730(0.586,0.911)
				MR PRESSO							0.992	226.974
		smoking initiation	COVID-19	MR Egger	213	-0.621	0.28	0.027	0.537(0.311,0.930)	0.384			0.842	190.411
				Weighted median		-0.224	0.093	0.016	0.799(0.666,0.959)
				IVW		-0.329	0.064	3.299*10-7	0.720(0.634,0.812)				0.84	191.564
				Simple mode		-0.11	0.309	0.721	0.900(0.489,1.640)
				Weighted mode		-0.087	0.285	0.76	0.916(0.524,1.603)
				MR PRESSO							0.823	205.045
		Inverse-variance weighted (IVW); Odds ratio (OR); Confidence interval (CI); Standard error (SE); Mendelian randomization (MR); Mendelian randomization pleiotropy residual sum and outlier (MR-PRESSO); number of SNPs (n. SNP); Univariable Mendelian randomization (UVMR).

## Sheet: Supplementary Table 4
		UVMR estimates as well as the pleiotropy test and heterogeneity test for the causal associations of each mediator (telomerase length and MV-Age) and sepsis outcome
		Exposure	Outcome	Method	n.SNP	β	SE	P-value	OR (95%CI)	Horizontal pleiotropy	Global Test		Test of heterogeneity
										P-value for Egger intercept	P-value	RSSobs	P-value	Q
				MR Egger	141	0.205	0.093	0.029	1.228(1.024, 1.472)	0.372			0.81	124.272
				Weighted median	141	0.099	0.085	0.242	1.105(0.935,1.305)
		TL	sepsis
				IVW	141	0.137	0.052	0.009	1.146(1.035, 1.270)				0.812	125.074
				Simple mode	141	0.25	0.196	0.204	1.284(0.874,1.886)
				Weighted mode	141	0.228	0.098	0.021	1.256(1.037, 1.522)
				MR PRESSO	141						0.81	132.212
				MR Egger	32	-0.996	1	0.327	0.369(0.052, 2.619)	0.861			0.107	39.898
				Weighted median	32	-0.878	0.494	0.075	0.416(0.158, 1.094)
		MV-Age	sepsis	IVW	32	-1.16	0.379	0.002	0.314(0.149, 0.659)				0.13	39.939
				Simple mode	32	-1.703	1.061	0.119	0.182(0.023, 1.458)
				Weighted mode	32	-1.049	0.785	0.191	0.350(0.075, 1.633)
				MR PRESSO	32						0.187	44.251
		Inverse-variance weighted (IVW); Odds ratio (OR); Confidence interval (CI); Standard error (SE); Mendelian randomization (MR); Mendelian randomization pleiotropy residual sum and outlier (MR-PRESSO); number of SNPs (n. SNP); Telomerase length (TL); Univariable Mendelian randomization (UVMR).

## Sheet: Supplementary Table 5
		UVMR estimates as well as the pleiotropy test and heterogeneity test for the causal associations of each mediator (telomerase length and MV-Age) and COVID-19 outcome
		Exposure	Outcome	Method	n.SNP	β	SE	P-value	OR (95%CI)	Horizontal pleiotropy	Global Test		Test of heterogeneity
										P-value for Egger intercept	P-value	RSSobs	P-value	Q
				MR Egger	120	0.079	0.072	0.279	1.082(0.939,1.246)	0.763			0.711	109.027
				Weighted median		0.061	0.072	0.391	1.063(0.924,1.224)
				IVW		0.096	0.041	0.019	1.101(1.016,1.194)				0.731	109.118
				Simple mode		0.117	0.134	0.387	1.124(0.864,1.462)
		TL	COVID-19	Weighted mode		0.033	0.066	0.616	0.034(0.908,1.176)
				MR PRESSO							0.718	113.921
				MR Egger	30	0.419	0.748	0.58	1.521(0.351,6.592)	0.562			0.704	23.561
				Weighted median		0.841	0.383	0.028	2.319(1.095,4.910)
				IVW		0.828	0.272	0.002	2.289(1.343,3.900)				0.734	23.905
		Mv-Age	COVID-19	Simple mode		1.549	0.79	0.06	4.705(0.999,22.147)
				Weighted mode		1.45	0.752	0.064	4.263(0.975,18.626)
				MR PRESSO							0.584	31.699
		Inverse-variance weighted (IVW); Odds ratio (OR); Confidence interval (CI); Standard error (SE); Mendelian randomization (MR); Mendelian randomization pleiotropy residual sum and outlier (MR-PRESSO); number of SNPs (n. SNP); Telomerase length (TL); Univariable Mendelian randomization (UVMR).

## Sheet: Supplementary Table 6
id.exposure	id.outcome	outcome	exposure	method	nsnp	b	se	pval	lo_ci	up_ci	or	or_lci95	or_uci95
Telomere length	GCST90002121_buildGRCh37.tsv.gz	GCST90002121_buildGRCh37.tsv.gz	Telomere length	MR Egger	146	-0.0701215	0.168647	0.678183	-0.400669	0.260426	0.932281	0.669872	1.29748
Telomere length	GCST90002121_buildGRCh37.tsv.gz	GCST90002121_buildGRCh37.tsv.gz	Telomere length	Weighted median	146	0.113546	0.170967	0.506601	-0.221549	0.448641	1.12024	0.801277	1.56618
Telomere length	GCST90002121_buildGRCh37.tsv.gz	GCST90002121_buildGRCh37.tsv.gz	Telomere length	Inverse variance weighted	146	0.0840652	0.100063	0.40084	-0.112059	0.280189	1.0877	0.893992	1.32338
Telomere length	GCST90002121_buildGRCh37.tsv.gz	GCST90002121_buildGRCh37.tsv.gz	Telomere length	Simple mode	146	0.144449	0.342739	0.674047	-0.527319	0.816217	1.1554	0.590185	2.26193
Telomere length	GCST90002121_buildGRCh37.tsv.gz	GCST90002121_buildGRCh37.tsv.gz	Telomere length	Weighted mode	146	0.144449	0.171935	0.402214	-0.192543	0.481441	1.1554	0.824859	1.61841
Telomere length	GCST90002120_buildGRCh37.tsv.gz	GCST90002120_buildGRCh37.tsv.gz	Telomere length	MR Egger	146	-0.128089	0.20803	0.53905	-0.535827	0.27965	0.879775	0.585185	1.32267
Telomere length	GCST90002120_buildGRCh37.tsv.gz	GCST90002120_buildGRCh37.tsv.gz	Telomere length	Weighted median	146	0.0612359	0.176992	0.729357	-0.285668	0.40814	1.06315	0.751512	1.50402
Telomere length	GCST90002120_buildGRCh37.tsv.gz	GCST90002120_buildGRCh37.tsv.gz	Telomere length	Inverse variance weighted	146	0.174568	0.124317	0.160254	-0.0690929	0.418229	1.19073	0.93324	1.51927
Telomere length	GCST90002120_buildGRCh37.tsv.gz	GCST90002120_buildGRCh37.tsv.gz	Telomere length	Simple mode	146	0.572234	0.341153	0.0956278	-0.0964257	1.24089	1.77222	0.908077	3.4587
Telomere length	GCST90002120_buildGRCh37.tsv.gz	GCST90002120_buildGRCh37.tsv.gz	Telomere length	Weighted mode	146	0.0751118	0.197053	0.703631	-0.311112	0.461336	1.078	0.732632	1.58619
Telomere length	GCST90002119_buildGRCh37.tsv.gz	GCST90002119_buildGRCh37.tsv.gz	Telomere length	MR Egger	146	0.180526	0.166447	0.279917	-0.14571	0.506762	1.19785	0.864409	1.65991
Telomere length	GCST90002119_buildGRCh37.tsv.gz	GCST90002119_buildGRCh37.tsv.gz	Telomere length	Weighted median	146	0.2892	0.157725	0.0667181	-0.0199414	0.598342	1.33536	0.980256	1.8191
Telomere length	GCST90002119_buildGRCh37.tsv.gz	GCST90002119_buildGRCh37.tsv.gz	Telomere length	Inverse variance weighted	146	0.275221	0.0987625	0.00532489	0.0816462	0.468795	1.31682	1.08507	1.59807
Telomere length	GCST90002119_buildGRCh37.tsv.gz	GCST90002119_buildGRCh37.tsv.gz	Telomere length	Simple mode	146	-0.165883	0.318691	0.603499	-0.790517	0.458751	0.847145	0.45361	1.5821
Telomere length	GCST90002119_buildGRCh37.tsv.gz	GCST90002119_buildGRCh37.tsv.gz	Telomere length	Weighted mode	146	0.301614	0.171211	0.0802364	-0.0339602	0.637189	1.35204	0.96661	1.89116
Telomere length	GCST90002118_buildGRCh37.tsv.gz	GCST90002118_buildGRCh37.tsv.gz	Telomere length	MR Egger	146	-0.184376	0.190168	0.333899	-0.557105	0.188352	0.831623	0.572865	1.20726
Telomere length	GCST90002118_buildGRCh37.tsv.gz	GCST90002118_buildGRCh37.tsv.gz	Telomere length	Weighted median	146	-0.193464	0.168142	0.249898	-0.523022	0.136094	0.8241	0.592727	1.14579
Telomere length	GCST90002118_buildGRCh37.tsv.gz	GCST90002118_buildGRCh37.tsv.gz	Telomere length	Inverse variance weighted	146	0.00531223	0.11303	0.962514	-0.216226	0.226851	1.00533	0.805553	1.25464
Telomere length	GCST90002118_buildGRCh37.tsv.gz	GCST90002118_buildGRCh37.tsv.gz	Telomere length	Simple mode	146	-0.278075	0.32292	0.390591	-0.910998	0.354849	0.75724	0.402123	1.42596
Telomere length	GCST90002118_buildGRCh37.tsv.gz	GCST90002118_buildGRCh37.tsv.gz	Telomere length	Weighted mode	146	-0.175448	0.156157	0.263065	-0.481515	0.130619	0.839081	0.617847	1.13953
Telomere length	GCST90002117_buildGRCh37.tsv.gz	GCST90002117_buildGRCh37.tsv.gz	Telomere length	MR Egger	145	0.251335	0.174861	0.152805	-0.0913919	0.594062	1.28574	0.91266	1.81133
Telomere length	GCST90002117_buildGRCh37.tsv.gz	GCST90002117_buildGRCh37.tsv.gz	Telomere length	Weighted median	145	0.0724993	0.168155	0.666362	-0.257084	0.402082	1.07519	0.773303	1.49493
Telomere length	GCST90002117_buildGRCh37.tsv.gz	GCST90002117_buildGRCh37.tsv.gz	Telomere length	Inverse variance weighted	145	0.14861	0.103568	0.151314	-0.0543829	0.351602	1.16022	0.947069	1.42134
Telomere length	GCST90002117_buildGRCh37.tsv.gz	GCST90002117_buildGRCh37.tsv.gz	Telomere length	Simple mode	145	0.272919	0.343983	0.428846	-0.401288	0.947125	1.31379	0.669457	2.57829
Telomere length	GCST90002117_buildGRCh37.tsv.gz	GCST90002117_buildGRCh37.tsv.gz	Telomere length	Weighted mode	145	0.14288	0.184367	0.439624	-0.218479	0.50424	1.15359	0.80374	1.65573
Telomere length	GCST90002116_buildGRCh37.tsv.gz	GCST90002116_buildGRCh37.tsv.gz	Telomere length	MR Egger	146	0.168111	0.166896	0.315487	-0.159004	0.495227	1.18307	0.852993	1.64087
Telomere length	GCST90002116_buildGRCh37.tsv.gz	GCST90002116_buildGRCh37.tsv.gz	Telomere length	Weighted median	146	0.278827	0.155768	0.0734512	-0.026478	0.584133	1.32158	0.973869	1.79344
Telomere length	GCST90002116_buildGRCh37.tsv.gz	GCST90002116_buildGRCh37.tsv.gz	Telomere length	Inverse variance weighted	146	0.158072	0.0991326	0.110813	-0.0362282	0.352371	1.17125	0.96442	1.42244
Telomere length	GCST90002116_buildGRCh37.tsv.gz	GCST90002116_buildGRCh37.tsv.gz	Telomere length	Simple mode	146	0.189639	0.308872	0.540195	-0.41575	0.795028	1.20881	0.659845	2.2145
Telomere length	GCST90002116_buildGRCh37.tsv.gz	GCST90002116_buildGRCh37.tsv.gz	Telomere length	Weighted mode	146	0.251716	0.171686	0.144775	-0.0847884	0.58822	1.28623	0.918707	1.80078
Telomere length	GCST90002115_buildGRCh37.tsv.gz	GCST90002115_buildGRCh37.tsv.gz	Telomere length	MR Egger	146	0.100813	0.169718	0.553443	-0.231834	0.433459	1.10607	0.793078	1.54258
Telomere length	GCST90002115_buildGRCh37.tsv.gz	GCST90002115_buildGRCh37.tsv.gz	Telomere length	Weighted median	146	-0.17271	0.149375	0.247592	-0.465484	0.120064	0.841382	0.627831	1.12757
Telomere length	GCST90002115_buildGRCh37.tsv.gz	GCST90002115_buildGRCh37.tsv.gz	Telomere length	Inverse variance weighted	146	-0.0600146	0.10072	0.55127	-0.257425	0.137396	0.941751	0.773039	1.14728
Telomere length	GCST90002115_buildGRCh37.tsv.gz	GCST90002115_buildGRCh37.tsv.gz	Telomere length	Simple mode	146	0.102161	0.293991	0.728722	-0.474061	0.678383	1.10756	0.622469	1.97069
Telomere length	GCST90002115_buildGRCh37.tsv.gz	GCST90002115_buildGRCh37.tsv.gz	Telomere length	Weighted mode	146	-0.0887669	0.15784	0.574722	-0.398133	0.220599	0.915059	0.671573	1.24682
Telomere length	GCST90002114_buildGRCh37.tsv.gz	GCST90002114_buildGRCh37.tsv.gz	Telomere length	MR Egger	146	-0.322357	0.179975	0.0753744	-0.675109	0.0303941	0.724439	0.509101	1.03086
Telomere length	GCST90002114_buildGRCh37.tsv.gz	GCST90002114_buildGRCh37.tsv.gz	Telomere length	Weighted median	146	-0.150899	0.166074	0.363549	-0.476404	0.174606	0.859935	0.621013	1.19078
Telomere length	GCST90002114_buildGRCh37.tsv.gz	GCST90002114_buildGRCh37.tsv.gz	Telomere length	Inverse variance weighted	146	-0.109863	0.107116	0.305059	-0.31981	0.100084	0.895957	0.726287	1.10526
Telomere length	GCST90002114_buildGRCh37.tsv.gz	GCST90002114_buildGRCh37.tsv.gz	Telomere length	Simple mode	146	-0.256784	0.356964	0.473079	-0.956433	0.442865	0.773535	0.384261	1.55716
Telomere length	GCST90002114_buildGRCh37.tsv.gz	GCST90002114_buildGRCh37.tsv.gz	Telomere length	Weighted mode	146	-0.442182	0.175692	0.0129305	-0.786538	-0.0978264	0.642633	0.455419	0.906806
Telomere length	GCST90002113_buildGRCh37.tsv.gz	GCST90002113_buildGRCh37.tsv.gz	Telomere length	MR Egger	146	-0.105453	0.17378	0.544926	-0.446061	0.235155	0.899917	0.640145	1.26511
Telomere length	GCST90002113_buildGRCh37.tsv.gz	GCST90002113_buildGRCh37.tsv.gz	Telomere length	Weighted median	146	-0.13728	0.158719	0.38708	-0.448369	0.173809	0.871726	0.638669	1.18983
Telomere length	GCST90002113_buildGRCh37.tsv.gz	GCST90002113_buildGRCh37.tsv.gz	Telomere length	Inverse variance weighted	146	-0.0499188	0.102738	0.627049	-0.251285	0.151448	0.951307	0.7778	1.16352
Telomere length	GCST90002113_buildGRCh37.tsv.gz	GCST90002113_buildGRCh37.tsv.gz	Telomere length	Simple mode	146	0.010469	0.28749	0.971001	-0.553012	0.57395	1.01052	0.575215	1.77527
Telomere length	GCST90002113_buildGRCh37.tsv.gz	GCST90002113_buildGRCh37.tsv.gz	Telomere length	Weighted mode	146	-0.136959	0.163763	0.404349	-0.457935	0.184017	0.872006	0.632588	1.20204
Telomere length	GCST90002112_buildGRCh37.tsv.gz	GCST90002112_buildGRCh37.tsv.gz	Telomere length	MR Egger	142	0.365085	0.231421	0.116919	-0.0885002	0.81867	1.44064	0.915303	2.26748
Telomere length	GCST90002112_buildGRCh37.tsv.gz	GCST90002112_buildGRCh37.tsv.gz	Telomere length	Weighted median	142	0.0806068	0.210046	0.701157	-0.331082	0.492296	1.08394	0.718146	1.63607
Telomere length	GCST90002112_buildGRCh37.tsv.gz	GCST90002112_buildGRCh37.tsv.gz	Telomere length	Inverse variance weighted	142	0.17278	0.138154	0.211067	-0.0980012	0.443561	1.1886	0.906648	1.55825
Telomere length	GCST90002112_buildGRCh37.tsv.gz	GCST90002112_buildGRCh37.tsv.gz	Telomere length	Simple mode	142	-0.139504	0.468872	0.7665	-1.05849	0.779486	0.86979	0.346978	2.18035
Telomere length	GCST90002112_buildGRCh37.tsv.gz	GCST90002112_buildGRCh37.tsv.gz	Telomere length	Weighted mode	142	0.154644	0.241532	0.523042	-0.31876	0.628047	1.16724	0.72705	1.87395
Telomere length	GCST90002111_buildGRCh37.tsv.gz	GCST90002111_buildGRCh37.tsv.gz	Telomere length	MR Egger	143	0.275315	0.24197	0.25713	-0.198945	0.749576	1.31695	0.819595	2.1161
Telomere length	GCST90002111_buildGRCh37.tsv.gz	GCST90002111_buildGRCh37.tsv.gz	Telomere length	Weighted median	143	0.297481	0.217576	0.171547	-0.128968	0.723929	1.34646	0.879002	2.06252
Telomere length	GCST90002111_buildGRCh37.tsv.gz	GCST90002111_buildGRCh37.tsv.gz	Telomere length	Inverse variance weighted	143	0.297042	0.143279	0.0381571	0.0162139	0.577869	1.34587	1.01635	1.78224
Telomere length	GCST90002111_buildGRCh37.tsv.gz	GCST90002111_buildGRCh37.tsv.gz	Telomere length	Simple mode	143	0.339464	0.412661	0.412102	-0.469351	1.14828	1.40419	0.625408	3.15276
Telomere length	GCST90002111_buildGRCh37.tsv.gz	GCST90002111_buildGRCh37.tsv.gz	Telomere length	Weighted mode	143	0.339464	0.25511	0.185435	-0.160552	0.83948	1.40419	0.851674	2.31516
Telomere length	GCST90002110_buildGRCh37.tsv.gz	GCST90002110_buildGRCh37.tsv.gz	Telomere length	MR Egger	143	0.0310198	0.245023	0.899438	-0.449225	0.511265	1.03151	0.638122	1.6674
Telomere length	GCST90002110_buildGRCh37.tsv.gz	GCST90002110_buildGRCh37.tsv.gz	Telomere length	Weighted median	143	0.0633746	0.225472	0.778653	-0.378551	0.5053	1.06543	0.684853	1.65748
Telomere length	GCST90002110_buildGRCh37.tsv.gz	GCST90002110_buildGRCh37.tsv.gz	Telomere length	Inverse variance weighted	143	0.191336	0.14544	0.18832	-0.093727	0.476399	1.21087	0.910531	1.61027
Telomere length	GCST90002110_buildGRCh37.tsv.gz	GCST90002110_buildGRCh37.tsv.gz	Telomere length	Simple mode	143	0.188161	0.410545	0.647423	-0.616507	0.99283	1.20703	0.539827	2.69886
Telomere length	GCST90002110_buildGRCh37.tsv.gz	GCST90002110_buildGRCh37.tsv.gz	Telomere length	Weighted mode	143	0.0658399	0.220703	0.765895	-0.366737	0.498417	1.06806	0.692992	1.64611
Telomere length	GCST90002109_buildGRCh37.tsv.gz	GCST90002109_buildGRCh37.tsv.gz	Telomere length	MR Egger	143	-0.0298236	0.225919	0.895165	-0.472625	0.412978	0.970617	0.623364	1.51131
Telomere length	GCST90002109_buildGRCh37.tsv.gz	GCST90002109_buildGRCh37.tsv.gz	Telomere length	Weighted median	143	-0.0441009	0.209855	0.833551	-0.455416	0.367214	0.956857	0.634184	1.44371
Telomere length	GCST90002109_buildGRCh37.tsv.gz	GCST90002109_buildGRCh37.tsv.gz	Telomere length	Inverse variance weighted	143	0.242	0.134314	0.0715866	-0.0212568	0.505256	1.27379	0.978968	1.65741
Telomere length	GCST90002109_buildGRCh37.tsv.gz	GCST90002109_buildGRCh37.tsv.gz	Telomere length	Simple mode	143	0.0830322	0.430059	0.847179	-0.759883	0.925948	1.08658	0.467721	2.52426
Telomere length	GCST90002109_buildGRCh37.tsv.gz	GCST90002109_buildGRCh37.tsv.gz	Telomere length	Weighted mode	143	0.0129651	0.231855	0.955485	-0.441471	0.467401	1.01305	0.64309	1.59584
Telomere length	GCST90002108_buildGRCh37.tsv.gz	GCST90002108_buildGRCh37.tsv.gz	Telomere length	MR Egger	142	0.130696	0.22617	0.564283	-0.312597	0.57399	1.13962	0.731544	1.77534
Telomere length	GCST90002108_buildGRCh37.tsv.gz	GCST90002108_buildGRCh37.tsv.gz	Telomere length	Weighted median	142	0.125814	0.208227	0.545702	-0.282312	0.533939	1.13407	0.754039	1.70564
Telomere length	GCST90002108_buildGRCh37.tsv.gz	GCST90002108_buildGRCh37.tsv.gz	Telomere length	Inverse variance weighted	142	0.239244	0.135063	0.0765029	-0.0254801	0.503968	1.27029	0.974842	1.65528
Telomere length	GCST90002108_buildGRCh37.tsv.gz	GCST90002108_buildGRCh37.tsv.gz	Telomere length	Simple mode	142	0.112971	0.392748	0.774042	-0.656815	0.882757	1.1196	0.5185	2.41756
Telomere length	GCST90002108_buildGRCh37.tsv.gz	GCST90002108_buildGRCh37.tsv.gz	Telomere length	Weighted mode	142	0.0736819	0.226886	0.74585	-0.371015	0.518379	1.07646	0.690034	1.6793
Telomere length	GCST90002107_buildGRCh37.tsv.gz	GCST90002107_buildGRCh37.tsv.gz	Telomere length	MR Egger	143	-0.026139	0.265916	0.921835	-0.547335	0.495057	0.9742	0.57849	1.64059
Telomere length	GCST90002107_buildGRCh37.tsv.gz	GCST90002107_buildGRCh37.tsv.gz	Telomere length	Weighted median	143	-0.259903	0.229314	0.25705	-0.709358	0.189553	0.771127	0.49196	1.20871
Telomere length	GCST90002107_buildGRCh37.tsv.gz	GCST90002107_buildGRCh37.tsv.gz	Telomere length	Inverse variance weighted	143	-0.156949	0.157616	0.319364	-0.465877	0.151979	0.854748	0.627584	1.16414
Telomere length	GCST90002107_buildGRCh37.tsv.gz	GCST90002107_buildGRCh37.tsv.gz	Telomere length	Simple mode	143	0.736882	0.449934	0.103687	-0.144989	1.61875	2.08941	0.865032	5.0468
Telomere length	GCST90002107_buildGRCh37.tsv.gz	GCST90002107_buildGRCh37.tsv.gz	Telomere length	Weighted mode	143	-0.0203072	0.256141	0.93692	-0.522343	0.481728	0.979898	0.593129	1.61887
Telomere length	GCST90002106_buildGRCh37.tsv.gz	GCST90002106_buildGRCh37.tsv.gz	Telomere length	MR Egger	145	0.438231	0.172026	0.0119077	0.101059	0.775403	1.54996	1.10634	2.17147
Telomere length	GCST90002106_buildGRCh37.tsv.gz	GCST90002106_buildGRCh37.tsv.gz	Telomere length	Weighted median	145	0.248259	0.160747	0.122489	-0.066805	0.563323	1.28179	0.935378	1.7565
Telomere length	GCST90002106_buildGRCh37.tsv.gz	GCST90002106_buildGRCh37.tsv.gz	Telomere length	Inverse variance weighted	145	0.125496	0.102501	0.220824	-0.0754055	0.326397	1.13371	0.927367	1.38596
Telomere length	GCST90002106_buildGRCh37.tsv.gz	GCST90002106_buildGRCh37.tsv.gz	Telomere length	Simple mode	145	0.0343093	0.316507	0.913829	-0.586045	0.654663	1.0349	0.556524	1.92449
Telomere length	GCST90002106_buildGRCh37.tsv.gz	GCST90002106_buildGRCh37.tsv.gz	Telomere length	Weighted mode	145	0.212264	0.203466	0.298585	-0.18653	0.611058	1.23647	0.829834	1.84238
Telomere length	GCST90002105_buildGRCh37.tsv.gz	GCST90002105_buildGRCh37.tsv.gz	Telomere length	MR Egger	145	0.455065	0.168508	0.00775858	0.124789	0.785342	1.57628	1.13291	2.19316
Telomere length	GCST90002105_buildGRCh37.tsv.gz	GCST90002105_buildGRCh37.tsv.gz	Telomere length	Weighted median	145	0.367362	0.164648	0.0256678	0.0446528	0.690072	1.44392	1.04566	1.99386
Telomere length	GCST90002105_buildGRCh37.tsv.gz	GCST90002105_buildGRCh37.tsv.gz	Telomere length	Inverse variance weighted	145	0.174414	0.100398	0.0823477	-0.0223663	0.371194	1.19055	0.977882	1.44946
Telomere length	GCST90002105_buildGRCh37.tsv.gz	GCST90002105_buildGRCh37.tsv.gz	Telomere length	Simple mode	145	0.144813	0.30847	0.639454	-0.459788	0.749414	1.15582	0.631417	2.11576
Telomere length	GCST90002105_buildGRCh37.tsv.gz	GCST90002105_buildGRCh37.tsv.gz	Telomere length	Weighted mode	145	0.33721	0.182044	0.0660218	-0.0195956	0.694016	1.40103	0.980595	2.00174
Telomere length	GCST90002104_buildGRCh37.tsv.gz	GCST90002104_buildGRCh37.tsv.gz	Telomere length	MR Egger	146	0.341848	0.17336	0.0505376	0.00206231	0.681634	1.40755	1.00206	1.97711
Telomere length	GCST90002104_buildGRCh37.tsv.gz	GCST90002104_buildGRCh37.tsv.gz	Telomere length	Weighted median	146	0.2952	0.166632	0.0764666	-0.0313991	0.6218	1.3434	0.969089	1.86228
Telomere length	GCST90002104_buildGRCh37.tsv.gz	GCST90002104_buildGRCh37.tsv.gz	Telomere length	Inverse variance weighted	146	0.171301	0.103051	0.0964552	-0.0306797	0.373281	1.18685	0.969786	1.45249
Telomere length	GCST90002104_buildGRCh37.tsv.gz	GCST90002104_buildGRCh37.tsv.gz	Telomere length	Simple mode	146	0.227944	0.32454	0.483581	-0.408155	0.864042	1.25601	0.664876	2.37273
Telomere length	GCST90002104_buildGRCh37.tsv.gz	GCST90002104_buildGRCh37.tsv.gz	Telomere length	Weighted mode	146	0.285518	0.189987	0.135058	-0.0868564	0.657892	1.33045	0.916809	1.93072
Telomere length	GCST90002103_buildGRCh37.tsv.gz	GCST90002103_buildGRCh37.tsv.gz	Telomere length	MR Egger	146	0.213797	0.175812	0.225955	-0.130795	0.558388	1.23837	0.877398	1.74785
Telomere length	GCST90002103_buildGRCh37.tsv.gz	GCST90002103_buildGRCh37.tsv.gz	Telomere length	Weighted median	146	0.134532	0.166133	0.418064	-0.191089	0.460152	1.144	0.826059	1.58431
Telomere length	GCST90002103_buildGRCh37.tsv.gz	GCST90002103_buildGRCh37.tsv.gz	Telomere length	Inverse variance weighted	146	-0.0163927	0.104839	0.875749	-0.221876	0.189091	0.983741	0.801014	1.20815
Telomere length	GCST90002103_buildGRCh37.tsv.gz	GCST90002103_buildGRCh37.tsv.gz	Telomere length	Simple mode	146	0.167632	0.329208	0.611388	-0.477616	0.812879	1.1825	0.620261	2.25439
Telomere length	GCST90002103_buildGRCh37.tsv.gz	GCST90002103_buildGRCh37.tsv.gz	Telomere length	Weighted mode	146	0.210628	0.164854	0.20341	-0.112486	0.533741	1.23445	0.89361	1.7053
Telomere length	GCST90002102_buildGRCh37.tsv.gz	GCST90002102_buildGRCh37.tsv.gz	Telomere length	MR Egger	146	0.0650477	0.163111	0.690636	-0.254651	0.384746	1.06721	0.775187	1.46924
Telomere length	GCST90002102_buildGRCh37.tsv.gz	GCST90002102_buildGRCh37.tsv.gz	Telomere length	Weighted median	146	-0.0241295	0.150069	0.87226	-0.318266	0.270007	0.976159	0.72741	1.30997
Telomere length	GCST90002102_buildGRCh37.tsv.gz	GCST90002102_buildGRCh37.tsv.gz	Telomere length	Inverse variance weighted	146	-0.0135708	0.0965622	0.888233	-0.202833	0.175691	0.986521	0.816415	1.19207
Telomere length	GCST90002102_buildGRCh37.tsv.gz	GCST90002102_buildGRCh37.tsv.gz	Telomere length	Simple mode	146	-0.0575467	0.286062	0.840848	-0.618228	0.503134	0.944078	0.538899	1.6539
Telomere length	GCST90002102_buildGRCh37.tsv.gz	GCST90002102_buildGRCh37.tsv.gz	Telomere length	Weighted mode	146	-0.0575467	0.156567	0.713743	-0.364419	0.249325	0.944078	0.6946	1.28316
Telomere length	GCST90002101_buildGRCh37.tsv.gz	GCST90002101_buildGRCh37.tsv.gz	Telomere length	MR Egger	146	0.11616	0.169171	0.493411	-0.215415	0.447735	1.12318	0.806207	1.56476
Telomere length	GCST90002101_buildGRCh37.tsv.gz	GCST90002101_buildGRCh37.tsv.gz	Telomere length	Weighted median	146	-0.128912	0.162857	0.428616	-0.448112	0.190289	0.879052	0.638833	1.2096
Telomere length	GCST90002101_buildGRCh37.tsv.gz	GCST90002101_buildGRCh37.tsv.gz	Telomere length	Inverse variance weighted	146	-0.0312714	0.100297	0.755201	-0.227853	0.16531	0.969212	0.796241	1.17976
Telomere length	GCST90002101_buildGRCh37.tsv.gz	GCST90002101_buildGRCh37.tsv.gz	Telomere length	Simple mode	146	0.251239	0.366767	0.494431	-0.467624	0.970102	1.28562	0.626489	2.63821
Telomere length	GCST90002101_buildGRCh37.tsv.gz	GCST90002101_buildGRCh37.tsv.gz	Telomere length	Weighted mode	146	-0.139771	0.184548	0.450056	-0.501485	0.221942	0.869557	0.605631	1.2485
Telomere length	GCST90002100_buildGRCh37.tsv.gz	GCST90002100_buildGRCh37.tsv.gz	Telomere length	MR Egger	146	-0.050664	0.188465	0.78845	-0.420055	0.318727	0.950598	0.657011	1.37538
Telomere length	GCST90002100_buildGRCh37.tsv.gz	GCST90002100_buildGRCh37.tsv.gz	Telomere length	Weighted median	146	0.0103396	0.165787	0.950271	-0.314604	0.335283	1.01039	0.730078	1.39834
Telomere length	GCST90002100_buildGRCh37.tsv.gz	GCST90002100_buildGRCh37.tsv.gz	Telomere length	Inverse variance weighted	146	-0.0110414	0.111449	0.921082	-0.229481	0.207398	0.989019	0.794946	1.23047
Telomere length	GCST90002100_buildGRCh37.tsv.gz	GCST90002100_buildGRCh37.tsv.gz	Telomere length	Simple mode	146	-0.346889	0.32705	0.290607	-0.987907	0.294128	0.706884	0.372355	1.34196
Telomere length	GCST90002100_buildGRCh37.tsv.gz	GCST90002100_buildGRCh37.tsv.gz	Telomere length	Weighted mode	146	0.0143982	0.180914	0.936676	-0.340193	0.368989	1.0145	0.711633	1.44627
Telomere length	GCST90002099_buildGRCh37.tsv.gz	GCST90002099_buildGRCh37.tsv.gz	Telomere length	MR Egger	146	-0.107873	0.17858	0.546755	-0.457889	0.242144	0.897742	0.632618	1.27398
Telomere length	GCST90002099_buildGRCh37.tsv.gz	GCST90002099_buildGRCh37.tsv.gz	Telomere length	Weighted median	146	0.0687585	0.162306	0.671831	-0.24936	0.386877	1.07118	0.779299	1.47238
Telomere length	GCST90002099_buildGRCh37.tsv.gz	GCST90002099_buildGRCh37.tsv.gz	Telomere length	Inverse variance weighted	146	-0.0530571	0.105495	0.615009	-0.259827	0.153713	0.948326	0.771185	1.16616
Telomere length	GCST90002099_buildGRCh37.tsv.gz	GCST90002099_buildGRCh37.tsv.gz	Telomere length	Simple mode	146	-0.00225755	0.330195	0.994554	-0.649439	0.644924	0.997745	0.522338	1.90584
Telomere length	GCST90002099_buildGRCh37.tsv.gz	GCST90002099_buildGRCh37.tsv.gz	Telomere length	Weighted mode	146	0.150834	0.160635	0.349299	-0.164011	0.46568	1.1628	0.848733	1.5931
Telomere length	GCST90002098_buildGRCh37.tsv.gz	GCST90002098_buildGRCh37.tsv.gz	Telomere length	MR Egger	146	-0.010094	0.174271	0.953892	-0.351665	0.331477	0.989957	0.703516	1.39302
Telomere length	GCST90002098_buildGRCh37.tsv.gz	GCST90002098_buildGRCh37.tsv.gz	Telomere length	Weighted median	146	0.035184	0.149099	0.813451	-0.257051	0.327419	1.03581	0.773329	1.38738
Telomere length	GCST90002098_buildGRCh37.tsv.gz	GCST90002098_buildGRCh37.tsv.gz	Telomere length	Inverse variance weighted	146	-0.0308224	0.10309	0.764951	-0.232879	0.171234	0.969648	0.79225	1.18677
Telomere length	GCST90002098_buildGRCh37.tsv.gz	GCST90002098_buildGRCh37.tsv.gz	Telomere length	Simple mode	146	-0.362949	0.301881	0.23121	-0.954636	0.228738	0.695622	0.384952	1.25701
Telomere length	GCST90002098_buildGRCh37.tsv.gz	GCST90002098_buildGRCh37.tsv.gz	Telomere length	Weighted mode	146	-0.020628	0.159187	0.897076	-0.332635	0.291379	0.979583	0.717032	1.33827
Telomere length	GCST90002097_buildGRCh37.tsv.gz	GCST90002097_buildGRCh37.tsv.gz	Telomere length	MR Egger	143	0.11562	0.227119	0.611498	-0.329533	0.560773	1.12257	0.719259	1.75203
Telomere length	GCST90002097_buildGRCh37.tsv.gz	GCST90002097_buildGRCh37.tsv.gz	Telomere length	Weighted median	143	-0.311669	0.210537	0.13878	-0.724322	0.100985	0.732224	0.484653	1.10626
Telomere length	GCST90002097_buildGRCh37.tsv.gz	GCST90002097_buildGRCh37.tsv.gz	Telomere length	Inverse variance weighted	143	-0.191288	0.13584	0.159077	-0.457535	0.0749592	0.825895	0.632841	1.07784
Telomere length	GCST90002097_buildGRCh37.tsv.gz	GCST90002097_buildGRCh37.tsv.gz	Telomere length	Simple mode	143	-0.164235	0.427855	0.701659	-1.00283	0.674361	0.848542	0.366839	1.96278
Telomere length	GCST90002097_buildGRCh37.tsv.gz	GCST90002097_buildGRCh37.tsv.gz	Telomere length	Weighted mode	143	-0.28224	0.216926	0.195335	-0.707414	0.142934	0.754093	0.492917	1.15365
Telomere length	GCST90002096_buildGRCh37.tsv.gz	GCST90002096_buildGRCh37.tsv.gz	Telomere length	MR Egger	143	0.427078	0.229219	0.0645166	-0.0221921	0.876348	1.53277	0.978052	2.40211
Telomere length	GCST90002096_buildGRCh37.tsv.gz	GCST90002096_buildGRCh37.tsv.gz	Telomere length	Weighted median	143	0.0557919	0.233646	0.81127	-0.402155	0.513739	1.05738	0.668877	1.67153
Telomere length	GCST90002096_buildGRCh37.tsv.gz	GCST90002096_buildGRCh37.tsv.gz	Telomere length	Inverse variance weighted	143	0.129985	0.136553	0.341148	-0.13766	0.39763	1.13881	0.871395	1.48829
Telomere length	GCST90002096_buildGRCh37.tsv.gz	GCST90002096_buildGRCh37.tsv.gz	Telomere length	Simple mode	143	-0.0785356	0.431745	0.855918	-0.924756	0.767684	0.924469	0.396628	2.15477
Telomere length	GCST90002096_buildGRCh37.tsv.gz	GCST90002096_buildGRCh37.tsv.gz	Telomere length	Weighted mode	143	0.170563	0.249992	0.496178	-0.319421	0.660547	1.18597	0.72657	1.93585
Telomere length	GCST90002095_buildGRCh37.tsv.gz	GCST90002095_buildGRCh37.tsv.gz	Telomere length	MR Egger	143	0.301275	0.239369	0.210247	-0.167889	0.770439	1.35158	0.845448	2.16072
Telomere length	GCST90002095_buildGRCh37.tsv.gz	GCST90002095_buildGRCh37.tsv.gz	Telomere length	Weighted median	143	-0.00551833	0.237796	0.981486	-0.471598	0.460562	0.994497	0.624004	1.58496
Telomere length	GCST90002095_buildGRCh37.tsv.gz	GCST90002095_buildGRCh37.tsv.gz	Telomere length	Inverse variance weighted	143	0.132092	0.142079	0.352522	-0.146383	0.410566	1.14121	0.863827	1.50767
Telomere length	GCST90002095_buildGRCh37.tsv.gz	GCST90002095_buildGRCh37.tsv.gz	Telomere length	Simple mode	143	0.231362	0.503712	0.646711	-0.755914	1.21864	1.26032	0.469581	3.38258
Telomere length	GCST90002095_buildGRCh37.tsv.gz	GCST90002095_buildGRCh37.tsv.gz	Telomere length	Weighted mode	143	0.0390593	0.278217	0.88855	-0.506246	0.584365	1.03983	0.602754	1.79385
Telomere length	GCST90002094_buildGRCh37.tsv.gz	GCST90002094_buildGRCh37.tsv.gz	Telomere length	MR Egger	143	0.408902	0.227774	0.0747619	-0.0375344	0.855338	1.50516	0.963161	2.35217
Telomere length	GCST90002094_buildGRCh37.tsv.gz	GCST90002094_buildGRCh37.tsv.gz	Telomere length	Weighted median	143	0.152568	0.225406	0.498495	-0.289228	0.594364	1.16482	0.748842	1.81188
Telomere length	GCST90002094_buildGRCh37.tsv.gz	GCST90002094_buildGRCh37.tsv.gz	Telomere length	Inverse variance weighted	143	0.239318	0.135125	0.0765463	-0.0255269	0.504163	1.27038	0.974796	1.6556
Telomere length	GCST90002094_buildGRCh37.tsv.gz	GCST90002094_buildGRCh37.tsv.gz	Telomere length	Simple mode	143	-0.343725	0.452375	0.44862	-1.23038	0.54293	0.709124	0.292182	1.72104
Telomere length	GCST90002094_buildGRCh37.tsv.gz	GCST90002094_buildGRCh37.tsv.gz	Telomere length	Weighted mode	143	0.351802	0.256385	0.172176	-0.150712	0.854316	1.42163	0.860095	2.34977
Telomere length	GCST90002093_buildGRCh37.tsv.gz	GCST90002093_buildGRCh37.tsv.gz	Telomere length	MR Egger	142	0.424768	0.227517	0.0639963	-0.0211646	0.870701	1.52924	0.979058	2.38858
Telomere length	GCST90002093_buildGRCh37.tsv.gz	GCST90002093_buildGRCh37.tsv.gz	Telomere length	Weighted median	142	0.435111	0.219716	0.0476665	0.00446684	0.865754	1.54513	1.00448	2.3768
Telomere length	GCST90002093_buildGRCh37.tsv.gz	GCST90002093_buildGRCh37.tsv.gz	Telomere length	Inverse variance weighted	142	0.268562	0.135145	0.046899	0.00367746	0.533446	1.30808	1.00368	1.7048
Telomere length	GCST90002093_buildGRCh37.tsv.gz	GCST90002093_buildGRCh37.tsv.gz	Telomere length	Simple mode	142	0.439871	0.420162	0.296933	-0.383646	1.26339	1.55251	0.681372	3.53739
Telomere length	GCST90002093_buildGRCh37.tsv.gz	GCST90002093_buildGRCh37.tsv.gz	Telomere length	Weighted mode	142	0.392022	0.225864	0.08481	-0.0506722	0.834716	1.47997	0.95059	2.30416
Telomere length	GCST90002092_buildGRCh37.tsv.gz	GCST90002092_buildGRCh37.tsv.gz	Telomere length	MR Egger	142	0.352646	0.250331	0.161136	-0.138003	0.843296	1.42283	0.871096	2.32401
Telomere length	GCST90002092_buildGRCh37.tsv.gz	GCST90002092_buildGRCh37.tsv.gz	Telomere length	Weighted median	142	0.223502	0.238377	0.34845	-0.243717	0.69072	1.25045	0.78371	1.99515
Telomere length	GCST90002092_buildGRCh37.tsv.gz	GCST90002092_buildGRCh37.tsv.gz	Telomere length	Inverse variance weighted	142	0.13424	0.148765	0.366865	-0.15734	0.42582	1.14367	0.854413	1.53085
Telomere length	GCST90002092_buildGRCh37.tsv.gz	GCST90002092_buildGRCh37.tsv.gz	Telomere length	Simple mode	142	0.11008	0.453616	0.808612	-0.779007	0.999168	1.11637	0.458861	2.71602
Telomere length	GCST90002092_buildGRCh37.tsv.gz	GCST90002092_buildGRCh37.tsv.gz	Telomere length	Weighted mode	142	0.161414	0.25147	0.521992	-0.331468	0.654296	1.17517	0.717869	1.92379
Telomere length	GCST90002091_buildGRCh37.tsv.gz	GCST90002091_buildGRCh37.tsv.gz	Telomere length	MR Egger	143	0.477466	0.225171	0.0357175	0.0361321	0.918801	1.61199	1.03679	2.50628
Telomere length	GCST90002091_buildGRCh37.tsv.gz	GCST90002091_buildGRCh37.tsv.gz	Telomere length	Weighted median	143	0.173817	0.218965	0.427306	-0.255355	0.602989	1.18984	0.774641	1.82757
Telomere length	GCST90002091_buildGRCh37.tsv.gz	GCST90002091_buildGRCh37.tsv.gz	Telomere length	Inverse variance weighted	143	0.106861	0.133716	0.424194	-0.155222	0.368944	1.11278	0.856225	1.44621
Telomere length	GCST90002091_buildGRCh37.tsv.gz	GCST90002091_buildGRCh37.tsv.gz	Telomere length	Simple mode	143	-0.0572992	0.42775	0.893628	-0.89569	0.781091	0.944312	0.408326	2.18385
Telomere length	GCST90002091_buildGRCh37.tsv.gz	GCST90002091_buildGRCh37.tsv.gz	Telomere length	Weighted mode	143	0.182313	0.226093	0.421383	-0.26083	0.625455	1.19999	0.770412	1.8691
Telomere length	GCST90002090_buildGRCh37.tsv.gz	GCST90002090_buildGRCh37.tsv.gz	Telomere length	MR Egger	146	0.170795	0.17447	0.329254	-0.171167	0.512757	1.18625	0.842681	1.66989
Telomere length	GCST90002090_buildGRCh37.tsv.gz	GCST90002090_buildGRCh37.tsv.gz	Telomere length	Weighted median	146	0.063836	0.162619	0.694652	-0.254897	0.382569	1.06592	0.774996	1.46605
Telomere length	GCST90002090_buildGRCh37.tsv.gz	GCST90002090_buildGRCh37.tsv.gz	Telomere length	Inverse variance weighted	146	0.0668043	0.103518	0.518705	-0.13609	0.269699	1.06909	0.872764	1.30957
Telomere length	GCST90002090_buildGRCh37.tsv.gz	GCST90002090_buildGRCh37.tsv.gz	Telomere length	Simple mode	146	0.0954344	0.289078	0.741775	-0.471159	0.662027	1.10014	0.624279	1.93872
Telomere length	GCST90002090_buildGRCh37.tsv.gz	GCST90002090_buildGRCh37.tsv.gz	Telomere length	Weighted mode	146	0.0954344	0.174292	0.584839	-0.246178	0.437046	1.10014	0.781783	1.54813
Telomere length	GCST90002089_buildGRCh37.tsv.gz	GCST90002089_buildGRCh37.tsv.gz	Telomere length	MR Egger	146	0.238257	0.186002	0.202275	-0.126307	0.602822	1.26904	0.881344	1.82727
Telomere length	GCST90002089_buildGRCh37.tsv.gz	GCST90002089_buildGRCh37.tsv.gz	Telomere length	Weighted median	146	0.0864821	0.167509	0.605657	-0.241836	0.414801	1.09033	0.785185	1.51407
Telomere length	GCST90002089_buildGRCh37.tsv.gz	GCST90002089_buildGRCh37.tsv.gz	Telomere length	Inverse variance weighted	146	0.0982368	0.110296	0.373109	-0.117943	0.314417	1.10322	0.888746	1.36946
Telomere length	GCST90002089_buildGRCh37.tsv.gz	GCST90002089_buildGRCh37.tsv.gz	Telomere length	Simple mode	146	0.181414	0.332485	0.586159	-0.470256	0.833084	1.19891	0.624842	2.3004
Telomere length	GCST90002089_buildGRCh37.tsv.gz	GCST90002089_buildGRCh37.tsv.gz	Telomere length	Weighted mode	146	0.181414	0.208469	0.38562	-0.227186	0.590013	1.19891	0.796773	1.80401
Telomere length	GCST90002088_buildGRCh37.tsv.gz	GCST90002088_buildGRCh37.tsv.gz	Telomere length	MR Egger	146	0.15764	0.189591	0.407084	-0.213959	0.529239	1.17074	0.807381	1.69764
Telomere length	GCST90002088_buildGRCh37.tsv.gz	GCST90002088_buildGRCh37.tsv.gz	Telomere length	Weighted median	146	0.00441578	0.167394	0.978955	-0.323676	0.332508	1.00443	0.723485	1.39446
Telomere length	GCST90002088_buildGRCh37.tsv.gz	GCST90002088_buildGRCh37.tsv.gz	Telomere length	Inverse variance weighted	146	0.00188244	0.112511	0.986651	-0.218639	0.222404	1.00188	0.803611	1.24908
Telomere length	GCST90002088_buildGRCh37.tsv.gz	GCST90002088_buildGRCh37.tsv.gz	Telomere length	Simple mode	146	0.204166	0.328766	0.53557	-0.440216	0.848549	1.2265	0.643897	2.33625
Telomere length	GCST90002088_buildGRCh37.tsv.gz	GCST90002088_buildGRCh37.tsv.gz	Telomere length	Weighted mode	146	0.0835181	0.200127	0.677058	-0.308731	0.475767	1.0871	0.734378	1.60925
Telomere length	GCST90002087_buildGRCh37.tsv.gz	GCST90002087_buildGRCh37.tsv.gz	Telomere length	MR Egger	146	0.16261	0.193088	0.401099	-0.215843	0.541062	1.17658	0.805862	1.71783
Telomere length	GCST90002087_buildGRCh37.tsv.gz	GCST90002087_buildGRCh37.tsv.gz	Telomere length	Weighted median	146	0.0320079	0.165166	0.846339	-0.291717	0.355733	1.03253	0.74698	1.42723
Telomere length	GCST90002087_buildGRCh37.tsv.gz	GCST90002087_buildGRCh37.tsv.gz	Telomere length	Inverse variance weighted	146	0.009147	0.114556	0.936359	-0.215382	0.233676	1.00919	0.806233	1.26324
Telomere length	GCST90002087_buildGRCh37.tsv.gz	GCST90002087_buildGRCh37.tsv.gz	Telomere length	Simple mode	146	-0.0114937	0.352229	0.974014	-0.701863	0.678876	0.988572	0.495661	1.97166
Telomere length	GCST90002087_buildGRCh37.tsv.gz	GCST90002087_buildGRCh37.tsv.gz	Telomere length	Weighted mode	146	0.104542	0.225011	0.642908	-0.336479	0.545563	1.1102	0.714281	1.72558
Telomere length	GCST90002086_buildGRCh37.tsv.gz	GCST90002086_buildGRCh37.tsv.gz	Telomere length	MR Egger	146	0.0487262	0.16492	0.768073	-0.274517	0.37197	1.04993	0.759939	1.45059
Telomere length	GCST90002086_buildGRCh37.tsv.gz	GCST90002086_buildGRCh37.tsv.gz	Telomere length	Weighted median	146	0.184477	0.151549	0.223498	-0.112558	0.481512	1.20259	0.893545	1.61852
Telomere length	GCST90002086_buildGRCh37.tsv.gz	GCST90002086_buildGRCh37.tsv.gz	Telomere length	Inverse variance weighted	146	0.185249	0.097835	0.0582938	-0.00650776	0.377005	1.20352	0.993513	1.45791
Telomere length	GCST90002086_buildGRCh37.tsv.gz	GCST90002086_buildGRCh37.tsv.gz	Telomere length	Simple mode	146	0.106531	0.285817	0.709898	-0.45367	0.666731	1.11241	0.635292	1.94786
Telomere length	GCST90002086_buildGRCh37.tsv.gz	GCST90002086_buildGRCh37.tsv.gz	Telomere length	Weighted mode	146	0.213027	0.168965	0.209414	-0.118144	0.544198	1.23742	0.888568	1.72323
Telomere length	GCST90002085_buildGRCh37.tsv.gz	GCST90002085_buildGRCh37.tsv.gz	Telomere length	MR Egger	146	-0.0908211	0.163108	0.578517	-0.410512	0.22887	0.913181	0.66331	1.25718
Telomere length	GCST90002085_buildGRCh37.tsv.gz	GCST90002085_buildGRCh37.tsv.gz	Telomere length	Weighted median	146	-0.0810123	0.158969	0.610324	-0.392591	0.230567	0.922182	0.675305	1.25931
Telomere length	GCST90002085_buildGRCh37.tsv.gz	GCST90002085_buildGRCh37.tsv.gz	Telomere length	Inverse variance weighted	146	-0.0751543	0.0967599	0.43733	-0.264804	0.114495	0.9276	0.767357	1.12131
Telomere length	GCST90002085_buildGRCh37.tsv.gz	GCST90002085_buildGRCh37.tsv.gz	Telomere length	Simple mode	146	-0.167639	0.324275	0.605967	-0.803218	0.467939	0.845659	0.447885	1.5967
Telomere length	GCST90002085_buildGRCh37.tsv.gz	GCST90002085_buildGRCh37.tsv.gz	Telomere length	Weighted mode	146	-0.067397	0.170266	0.69281	-0.401119	0.266325	0.934824	0.669571	1.30516
Telomere length	GCST90002084_buildGRCh37.tsv.gz	GCST90002084_buildGRCh37.tsv.gz	Telomere length	MR Egger	146	-0.0615811	0.166247	0.711615	-0.387426	0.264264	0.940277	0.678802	1.30247
Telomere length	GCST90002084_buildGRCh37.tsv.gz	GCST90002084_buildGRCh37.tsv.gz	Telomere length	Weighted median	146	0.00759646	0.160086	0.962153	-0.306173	0.321366	1.00763	0.736259	1.37901
Telomere length	GCST90002084_buildGRCh37.tsv.gz	GCST90002084_buildGRCh37.tsv.gz	Telomere length	Inverse variance weighted	146	-0.000224063	0.0986576	0.998188	-0.193593	0.193145	0.999776	0.823993	1.21306
Telomere length	GCST90002084_buildGRCh37.tsv.gz	GCST90002084_buildGRCh37.tsv.gz	Telomere length	Simple mode	146	0.120464	0.31689	0.704394	-0.50064	0.741568	1.12802	0.606143	2.09922
Telomere length	GCST90002084_buildGRCh37.tsv.gz	GCST90002084_buildGRCh37.tsv.gz	Telomere length	Weighted mode	146	-0.0130985	0.179025	0.941775	-0.363988	0.337791	0.986987	0.694899	1.40185
Telomere length	GCST90002083_buildGRCh37.tsv.gz	GCST90002083_buildGRCh37.tsv.gz	Telomere length	MR Egger	146	0.0225979	0.16625	0.892069	-0.303253	0.348449	1.02286	0.738412	1.41687
Telomere length	GCST90002083_buildGRCh37.tsv.gz	GCST90002083_buildGRCh37.tsv.gz	Telomere length	Weighted median	146	0.215276	0.160896	0.180904	-0.100081	0.530632	1.2402	0.904764	1.70001
Telomere length	GCST90002083_buildGRCh37.tsv.gz	GCST90002083_buildGRCh37.tsv.gz	Telomere length	Inverse variance weighted	146	0.115864	0.0986587	0.240236	-0.0775067	0.309236	1.12284	0.925421	1.36238
Telomere length	GCST90002083_buildGRCh37.tsv.gz	GCST90002083_buildGRCh37.tsv.gz	Telomere length	Simple mode	146	0.187864	0.317727	0.555258	-0.434881	0.810608	1.20667	0.647342	2.24927
Telomere length	GCST90002083_buildGRCh37.tsv.gz	GCST90002083_buildGRCh37.tsv.gz	Telomere length	Weighted mode	146	0.316931	0.195559	0.107267	-0.0663639	0.700226	1.37291	0.93579	2.01421
Telomere length	GCST90002082_buildGRCh37.tsv.gz	GCST90002082_buildGRCh37.tsv.gz	Telomere length	MR Egger	146	-0.210448	0.14763	0.156175	-0.499803	0.0789073	0.810221	0.60665	1.0821
Telomere length	GCST90002082_buildGRCh37.tsv.gz	GCST90002082_buildGRCh37.tsv.gz	Telomere length	Weighted median	146	-0.153311	0.143162	0.284219	-0.433909	0.127287	0.857863	0.647971	1.13574
Telomere length	GCST90002082_buildGRCh37.tsv.gz	GCST90002082_buildGRCh37.tsv.gz	Telomere length	Inverse variance weighted	146	-0.0776342	0.0876122	0.375558	-0.249354	0.0940858	0.925303	0.779304	1.09865
Telomere length	GCST90002082_buildGRCh37.tsv.gz	GCST90002082_buildGRCh37.tsv.gz	Telomere length	Simple mode	146	0.0276109	0.299537	0.926683	-0.559481	0.614703	1.028	0.571506	1.84911
Telomere length	GCST90002082_buildGRCh37.tsv.gz	GCST90002082_buildGRCh37.tsv.gz	Telomere length	Weighted mode	146	-0.132461	0.158004	0.403219	-0.442149	0.177227	0.875937	0.642654	1.1939
Telomere length	GCST90002081_buildGRCh37.tsv.gz	GCST90002081_buildGRCh37.tsv.gz	Telomere length	MR Egger	146	0.0404639	0.181138	0.823551	-0.314566	0.395494	1.04129	0.730106	1.48512
Telomere length	GCST90002081_buildGRCh37.tsv.gz	GCST90002081_buildGRCh37.tsv.gz	Telomere length	Weighted median	146	0.146047	0.176676	0.408444	-0.200239	0.492333	1.15725	0.818535	1.63613
Telomere length	GCST90002081_buildGRCh37.tsv.gz	GCST90002081_buildGRCh37.tsv.gz	Telomere length	Inverse variance weighted	146	-0.0121811	0.107207	0.909537	-0.222307	0.197944	0.987893	0.80067	1.21889
Telomere length	GCST90002081_buildGRCh37.tsv.gz	GCST90002081_buildGRCh37.tsv.gz	Telomere length	Simple mode	146	0.1846	0.372364	0.62082	-0.545233	0.914433	1.20274	0.579707	2.49536
Telomere length	GCST90002081_buildGRCh37.tsv.gz	GCST90002081_buildGRCh37.tsv.gz	Telomere length	Weighted mode	146	0.139543	0.190041	0.463965	-0.232938	0.512024	1.14975	0.792203	1.66867
Telomere length	GCST90002080_buildGRCh37.tsv.gz	GCST90002080_buildGRCh37.tsv.gz	Telomere length	MR Egger	146	-0.0881452	0.171421	0.607899	-0.424131	0.247841	0.915628	0.654338	1.28126
Telomere length	GCST90002080_buildGRCh37.tsv.gz	GCST90002080_buildGRCh37.tsv.gz	Telomere length	Weighted median	146	-0.0907746	0.158777	0.567518	-0.401978	0.220428	0.913223	0.668996	1.24661
Telomere length	GCST90002080_buildGRCh37.tsv.gz	GCST90002080_buildGRCh37.tsv.gz	Telomere length	Inverse variance weighted	146	-0.0273155	0.101467	0.787772	-0.226191	0.17156	0.973054	0.797565	1.18716
Telomere length	GCST90002080_buildGRCh37.tsv.gz	GCST90002080_buildGRCh37.tsv.gz	Telomere length	Simple mode	146	0.0283712	0.337831	0.933188	-0.633777	0.69052	1.02878	0.530584	1.99475
Telomere length	GCST90002080_buildGRCh37.tsv.gz	GCST90002080_buildGRCh37.tsv.gz	Telomere length	Weighted mode	146	-0.0243285	0.196157	0.901467	-0.408796	0.360139	0.975965	0.664449	1.43353
Telomere length	GCST90002079_buildGRCh37.tsv.gz	GCST90002079_buildGRCh37.tsv.gz	Telomere length	MR Egger	146	-0.111448	0.167225	0.506186	-0.439208	0.216312	0.894538	0.644547	1.24149
Telomere length	GCST90002079_buildGRCh37.tsv.gz	GCST90002079_buildGRCh37.tsv.gz	Telomere length	Weighted median	146	0.0506698	0.144609	0.726044	-0.232763	0.334103	1.05198	0.792341	1.39669
Telomere length	GCST90002079_buildGRCh37.tsv.gz	GCST90002079_buildGRCh37.tsv.gz	Telomere length	Inverse variance weighted	146	-0.041344	0.0990041	0.67624	-0.235392	0.152704	0.959499	0.790261	1.16498
Telomere length	GCST90002079_buildGRCh37.tsv.gz	GCST90002079_buildGRCh37.tsv.gz	Telomere length	Simple mode	146	0.131581	0.315114	0.676883	-0.486043	0.749205	1.14063	0.615055	2.11532
Telomere length	GCST90002079_buildGRCh37.tsv.gz	GCST90002079_buildGRCh37.tsv.gz	Telomere length	Weighted mode	146	0.0542075	0.179042	0.762504	-0.296716	0.40513	1.0557	0.743255	1.4995
Telomere length	GCST90002078_buildGRCh37.tsv.gz	GCST90002078_buildGRCh37.tsv.gz	Telomere length	MR Egger	146	-0.12822	0.16583	0.440671	-0.453246	0.196807	0.87966	0.635562	1.21751
Telomere length	GCST90002078_buildGRCh37.tsv.gz	GCST90002078_buildGRCh37.tsv.gz	Telomere length	Weighted median	146	0.0830443	0.157029	0.596911	-0.224732	0.390821	1.08659	0.79873	1.47819
Telomere length	GCST90002078_buildGRCh37.tsv.gz	GCST90002078_buildGRCh37.tsv.gz	Telomere length	Inverse variance weighted	146	-0.0486755	0.0984474	0.621002	-0.241632	0.144282	0.95249	0.785345	1.15521
Telomere length	GCST90002078_buildGRCh37.tsv.gz	GCST90002078_buildGRCh37.tsv.gz	Telomere length	Simple mode	146	0.107658	0.296643	0.717193	-0.473763	0.689078	1.11367	0.622655	1.99188
Telomere length	GCST90002078_buildGRCh37.tsv.gz	GCST90002078_buildGRCh37.tsv.gz	Telomere length	Weighted mode	146	0.0685467	0.17387	0.693982	-0.272238	0.409332	1.07095	0.761673	1.50581
Telomere length	GCST90002077_buildGRCh37.tsv.gz	GCST90002077_buildGRCh37.tsv.gz	Telomere length	MR Egger	145	0.29096	0.168006	0.0854582	-0.0383319	0.620251	1.33771	0.962393	1.85939
Telomere length	GCST90002077_buildGRCh37.tsv.gz	GCST90002077_buildGRCh37.tsv.gz	Telomere length	Weighted median	145	0.236549	0.158781	0.136281	-0.0746615	0.54776	1.26687	0.928058	1.72938
Telomere length	GCST90002077_buildGRCh37.tsv.gz	GCST90002077_buildGRCh37.tsv.gz	Telomere length	Inverse variance weighted	145	0.185319	0.0996198	0.0628482	-0.00993566	0.380574	1.2036	0.990114	1.46312
Telomere length	GCST90002077_buildGRCh37.tsv.gz	GCST90002077_buildGRCh37.tsv.gz	Telomere length	Simple mode	145	0.265333	0.278128	0.341684	-0.279798	0.810465	1.30387	0.755937	2.24895
Telomere length	GCST90002077_buildGRCh37.tsv.gz	GCST90002077_buildGRCh37.tsv.gz	Telomere length	Weighted mode	145	0.265333	0.156545	0.0922489	-0.0414943	0.572161	1.30387	0.959355	1.77209
Telomere length	GCST90002076_buildGRCh37.tsv.gz	GCST90002076_buildGRCh37.tsv.gz	Telomere length	MR Egger	146	0.00633303	0.167694	0.969927	-0.322347	0.335013	1.00635	0.724447	1.39796
Telomere length	GCST90002076_buildGRCh37.tsv.gz	GCST90002076_buildGRCh37.tsv.gz	Telomere length	Weighted median	146	0.0316962	0.160981	0.84391	-0.283826	0.347218	1.0322	0.752898	1.41513
Telomere length	GCST90002076_buildGRCh37.tsv.gz	GCST90002076_buildGRCh37.tsv.gz	Telomere length	Inverse variance weighted	146	0.0923494	0.0995331	0.353498	-0.102735	0.287434	1.09675	0.902366	1.333
Telomere length	GCST90002076_buildGRCh37.tsv.gz	GCST90002076_buildGRCh37.tsv.gz	Telomere length	Simple mode	146	0.272212	0.328481	0.408637	-0.371611	0.916034	1.31286	0.689623	2.49936
Telomere length	GCST90002076_buildGRCh37.tsv.gz	GCST90002076_buildGRCh37.tsv.gz	Telomere length	Weighted mode	146	-0.00426931	0.172819	0.980325	-0.342995	0.334456	0.99574	0.709642	1.39718
Telomere length	GCST90002075_buildGRCh37.tsv.gz	GCST90002075_buildGRCh37.tsv.gz	Telomere length	MR Egger	146	0.12283	0.17812	0.49156	-0.226285	0.471946	1.13069	0.79749	1.60311
Telomere length	GCST90002075_buildGRCh37.tsv.gz	GCST90002075_buildGRCh37.tsv.gz	Telomere length	Weighted median	146	0.377806	0.164372	0.0215344	0.0556369	0.699976	1.45908	1.05721	2.0137
Telomere length	GCST90002075_buildGRCh37.tsv.gz	GCST90002075_buildGRCh37.tsv.gz	Telomere length	Inverse variance weighted	146	0.197801	0.10546	0.0607103	-0.00890092	0.404503	1.21872	0.991139	1.49856
Telomere length	GCST90002075_buildGRCh37.tsv.gz	GCST90002075_buildGRCh37.tsv.gz	Telomere length	Simple mode	146	0.321902	0.356322	0.367811	-0.376489	1.02029	1.37975	0.686267	2.774
Telomere length	GCST90002075_buildGRCh37.tsv.gz	GCST90002075_buildGRCh37.tsv.gz	Telomere length	Weighted mode	146	0.491143	0.194538	0.0126572	0.109848	0.872437	1.63418	1.11611	2.39274
Telomere length	GCST90002074_buildGRCh37.tsv.gz	GCST90002074_buildGRCh37.tsv.gz	Telomere length	MR Egger	146	-0.149127	0.165096	0.367889	-0.472715	0.174461	0.86146	0.623308	1.1906
Telomere length	GCST90002074_buildGRCh37.tsv.gz	GCST90002074_buildGRCh37.tsv.gz	Telomere length	Weighted median	146	-0.202587	0.162564	0.212692	-0.521213	0.116039	0.816615	0.5938	1.12304
Telomere length	GCST90002074_buildGRCh37.tsv.gz	GCST90002074_buildGRCh37.tsv.gz	Telomere length	Inverse variance weighted	146	-0.136615	0.0980191	0.163391	-0.328732	0.0555026	0.872306	0.719836	1.05707
Telomere length	GCST90002074_buildGRCh37.tsv.gz	GCST90002074_buildGRCh37.tsv.gz	Telomere length	Simple mode	146	-0.0763021	0.298214	0.798419	-0.660801	0.508197	0.926536	0.516437	1.66229
Telomere length	GCST90002074_buildGRCh37.tsv.gz	GCST90002074_buildGRCh37.tsv.gz	Telomere length	Weighted mode	146	-0.172799	0.184698	0.351048	-0.534807	0.189209	0.841307	0.585782	1.20829
Telomere length	GCST90002073_buildGRCh37.tsv.gz	GCST90002073_buildGRCh37.tsv.gz	Telomere length	MR Egger	146	-0.109805	0.172944	0.52649	-0.448775	0.229165	0.896009	0.638409	1.25755
Telomere length	GCST90002073_buildGRCh37.tsv.gz	GCST90002073_buildGRCh37.tsv.gz	Telomere length	Weighted median	146	0.0318513	0.168319	0.849911	-0.298054	0.361756	1.03236	0.742262	1.43585
Telomere length	GCST90002073_buildGRCh37.tsv.gz	GCST90002073_buildGRCh37.tsv.gz	Telomere length	Inverse variance weighted	146	0.0618352	0.102837	0.547646	-0.139726	0.263396	1.06379	0.869597	1.30134
Telomere length	GCST90002073_buildGRCh37.tsv.gz	GCST90002073_buildGRCh37.tsv.gz	Telomere length	Simple mode	146	0.0906556	0.338795	0.789401	-0.573382	0.754694	1.09489	0.563616	2.12696
Telomere length	GCST90002073_buildGRCh37.tsv.gz	GCST90002073_buildGRCh37.tsv.gz	Telomere length	Weighted mode	146	-0.053399	0.203177	0.793063	-0.451627	0.344829	0.948002	0.636592	1.41175
Telomere length	GCST90002072_buildGRCh37.tsv.gz	GCST90002072_buildGRCh37.tsv.gz	Telomere length	MR Egger	146	0.143065	0.192776	0.459217	-0.234775	0.520905	1.1538	0.790748	1.68355
Telomere length	GCST90002072_buildGRCh37.tsv.gz	GCST90002072_buildGRCh37.tsv.gz	Telomere length	Weighted median	146	0.187546	0.169145	0.26752	-0.143977	0.51907	1.20629	0.865907	1.68046
Telomere length	GCST90002072_buildGRCh37.tsv.gz	GCST90002072_buildGRCh37.tsv.gz	Telomere length	Inverse variance weighted	146	0.144474	0.113976	0.204947	-0.0789189	0.367867	1.15543	0.924115	1.44465
Telomere length	GCST90002072_buildGRCh37.tsv.gz	GCST90002072_buildGRCh37.tsv.gz	Telomere length	Simple mode	146	0.362816	0.373886	0.333468	-0.370001	1.09563	1.43737	0.690734	2.99107
Telomere length	GCST90002072_buildGRCh37.tsv.gz	GCST90002072_buildGRCh37.tsv.gz	Telomere length	Weighted mode	146	0.0329842	0.21147	0.876269	-0.381498	0.447466	1.03353	0.682838	1.56434
Telomere length	GCST90002071_buildGRCh37.tsv.gz	GCST90002071_buildGRCh37.tsv.gz	Telomere length	MR Egger	146	-0.126523	0.22062	0.56721	-0.558939	0.305893	0.881154	0.571816	1.35784
Telomere length	GCST90002071_buildGRCh37.tsv.gz	GCST90002071_buildGRCh37.tsv.gz	Telomere length	Weighted median	146	0.0224663	0.180358	0.900868	-0.331036	0.375968	1.02272	0.71818	1.4564
Telomere length	GCST90002071_buildGRCh37.tsv.gz	GCST90002071_buildGRCh37.tsv.gz	Telomere length	Inverse variance weighted	146	0.0830255	0.131092	0.526513	-0.173915	0.339966	1.08657	0.840369	1.4049
Telomere length	GCST90002071_buildGRCh37.tsv.gz	GCST90002071_buildGRCh37.tsv.gz	Telomere length	Simple mode	146	0.427552	0.315807	0.177895	-0.19143	1.04653	1.5335	0.825777	2.84776
Telomere length	GCST90002071_buildGRCh37.tsv.gz	GCST90002071_buildGRCh37.tsv.gz	Telomere length	Weighted mode	146	0.195654	0.199891	0.329306	-0.196131	0.58744	1.21611	0.821904	1.79938
Telomere length	GCST90002070_buildGRCh37.tsv.gz	GCST90002070_buildGRCh37.tsv.gz	Telomere length	MR Egger	146	0.146705	0.178874	0.413482	-0.203888	0.497298	1.15801	0.815554	1.64427
Telomere length	GCST90002070_buildGRCh37.tsv.gz	GCST90002070_buildGRCh37.tsv.gz	Telomere length	Weighted median	146	0.285574	0.170435	0.0938248	-0.048479	0.619628	1.33053	0.952677	1.85824
Telomere length	GCST90002070_buildGRCh37.tsv.gz	GCST90002070_buildGRCh37.tsv.gz	Telomere length	Inverse variance weighted	146	0.0493031	0.105906	0.641548	-0.158273	0.256879	1.05054	0.853617	1.29289
Telomere length	GCST90002070_buildGRCh37.tsv.gz	GCST90002070_buildGRCh37.tsv.gz	Telomere length	Simple mode	146	0.205644	0.320204	0.52174	-0.421956	0.833244	1.22832	0.655763	2.30077
Telomere length	GCST90002070_buildGRCh37.tsv.gz	GCST90002070_buildGRCh37.tsv.gz	Telomere length	Weighted mode	146	0.271492	0.169398	0.111179	-0.060527	0.603512	1.31192	0.941268	1.82853
Telomere length	GCST90002069_buildGRCh37.tsv.gz	GCST90002069_buildGRCh37.tsv.gz	Telomere length	MR Egger	146	-0.0214218	0.18041	0.905647	-0.375026	0.332183	0.978806	0.687271	1.39401
Telomere length	GCST90002069_buildGRCh37.tsv.gz	GCST90002069_buildGRCh37.tsv.gz	Telomere length	Weighted median	146	0.100984	0.164196	0.538541	-0.22084	0.422808	1.10626	0.801845	1.52624
Telomere length	GCST90002069_buildGRCh37.tsv.gz	GCST90002069_buildGRCh37.tsv.gz	Telomere length	Inverse variance weighted	146	0.0344416	0.106661	0.746765	-0.174613	0.243496	1.03504	0.839782	1.2757
Telomere length	GCST90002069_buildGRCh37.tsv.gz	GCST90002069_buildGRCh37.tsv.gz	Telomere length	Simple mode	146	-0.037167	0.349216	0.915388	-0.72163	0.647296	0.963515	0.485959	1.91037
Telomere length	GCST90002069_buildGRCh37.tsv.gz	GCST90002069_buildGRCh37.tsv.gz	Telomere length	Weighted mode	146	-0.037167	0.186588	0.842391	-0.40288	0.328546	0.963515	0.668392	1.38895
Telomere length	GCST90002068_buildGRCh37.tsv.gz	GCST90002068_buildGRCh37.tsv.gz	Telomere length	MR Egger	146	0.17895	0.184837	0.334592	-0.18333	0.54123	1.19596	0.832494	1.71812
Telomere length	GCST90002068_buildGRCh37.tsv.gz	GCST90002068_buildGRCh37.tsv.gz	Telomere length	Weighted median	146	0.183664	0.165185	0.266195	-0.140099	0.507427	1.20161	0.869272	1.66101
Telomere length	GCST90002068_buildGRCh37.tsv.gz	GCST90002068_buildGRCh37.tsv.gz	Telomere length	Inverse variance weighted	146	0.0516328	0.109522	0.637327	-0.163029	0.266295	1.05299	0.849566	1.30512
Telomere length	GCST90002068_buildGRCh37.tsv.gz	GCST90002068_buildGRCh37.tsv.gz	Telomere length	Simple mode	146	-0.0355674	0.339354	0.916672	-0.700702	0.629567	0.965058	0.496237	1.8768
Telomere length	GCST90002068_buildGRCh37.tsv.gz	GCST90002068_buildGRCh37.tsv.gz	Telomere length	Weighted mode	146	0.193511	0.169603	0.255766	-0.138911	0.525933	1.2135	0.870305	1.69204
Telomere length	GCST90002067_buildGRCh37.tsv.gz	GCST90002067_buildGRCh37.tsv.gz	Telomere length	MR Egger	146	0.0760714	0.170332	0.65583	-0.257779	0.409922	1.07904	0.772766	1.5067
Telomere length	GCST90002067_buildGRCh37.tsv.gz	GCST90002067_buildGRCh37.tsv.gz	Telomere length	Weighted median	146	0.108361	0.164667	0.510499	-0.214387	0.431108	1.11445	0.807036	1.53896
Telomere length	GCST90002067_buildGRCh37.tsv.gz	GCST90002067_buildGRCh37.tsv.gz	Telomere length	Inverse variance weighted	146	0.0576439	0.100693	0.567002	-0.139714	0.255002	1.05934	0.869607	1.29046
Telomere length	GCST90002067_buildGRCh37.tsv.gz	GCST90002067_buildGRCh37.tsv.gz	Telomere length	Simple mode	146	0.338652	0.332095	0.309547	-0.312253	0.989558	1.40306	0.731796	2.69005
Telomere length	GCST90002067_buildGRCh37.tsv.gz	GCST90002067_buildGRCh37.tsv.gz	Telomere length	Weighted mode	146	0.194868	0.178417	0.276555	-0.15483	0.544566	1.21515	0.856561	1.72386
Telomere length	GCST90002066_buildGRCh37.tsv.gz	GCST90002066_buildGRCh37.tsv.gz	Telomere length	MR Egger	146	0.0919098	0.171924	0.593754	-0.245061	0.428881	1.09627	0.782657	1.53554
Telomere length	GCST90002066_buildGRCh37.tsv.gz	GCST90002066_buildGRCh37.tsv.gz	Telomere length	Weighted median	146	0.234808	0.16368	0.151415	-0.0860053	0.555621	1.26467	0.917589	1.74302
Telomere length	GCST90002066_buildGRCh37.tsv.gz	GCST90002066_buildGRCh37.tsv.gz	Telomere length	Inverse variance weighted	146	0.0318837	0.101697	0.753888	-0.167442	0.231209	1.0324	0.845826	1.26012
Telomere length	GCST90002066_buildGRCh37.tsv.gz	GCST90002066_buildGRCh37.tsv.gz	Telomere length	Simple mode	146	0.320662	0.310827	0.303958	-0.288559	0.929882	1.37804	0.749343	2.53421
Telomere length	GCST90002066_buildGRCh37.tsv.gz	GCST90002066_buildGRCh37.tsv.gz	Telomere length	Weighted mode	146	0.243586	0.17003	0.154124	-0.0896739	0.576845	1.27582	0.914229	1.78041
Telomere length	GCST90002065_buildGRCh37.tsv.gz	GCST90002065_buildGRCh37.tsv.gz	Telomere length	MR Egger	146	-0.0175421	0.170268	0.918085	-0.351267	0.316183	0.982611	0.703796	1.37188
Telomere length	GCST90002065_buildGRCh37.tsv.gz	GCST90002065_buildGRCh37.tsv.gz	Telomere length	Weighted median	146	0.00828908	0.161894	0.959166	-0.309023	0.325602	1.00832	0.734164	1.38486
Telomere length	GCST90002065_buildGRCh37.tsv.gz	GCST90002065_buildGRCh37.tsv.gz	Telomere length	Inverse variance weighted	146	0.0527975	0.100943	0.600945	-0.145051	0.250646	1.05422	0.864978	1.28486
Telomere length	GCST90002065_buildGRCh37.tsv.gz	GCST90002065_buildGRCh37.tsv.gz	Telomere length	Simple mode	146	0.035083	0.365431	0.92365	-0.681161	0.751327	1.03571	0.506029	2.11981
Telomere length	GCST90002065_buildGRCh37.tsv.gz	GCST90002065_buildGRCh37.tsv.gz	Telomere length	Weighted mode	146	0.0984649	0.189538	0.604203	-0.273029	0.469958	1.10348	0.761071	1.59993
Telomere length	GCST90002064_buildGRCh37.tsv.gz	GCST90002064_buildGRCh37.tsv.gz	Telomere length	MR Egger	146	0.176926	0.16578	0.287653	-0.148003	0.501855	1.19354	0.862428	1.65178
Telomere length	GCST90002064_buildGRCh37.tsv.gz	GCST90002064_buildGRCh37.tsv.gz	Telomere length	Weighted median	146	0.216464	0.161605	0.180419	-0.100281	0.53321	1.24168	0.904583	1.70439
Telomere length	GCST90002064_buildGRCh37.tsv.gz	GCST90002064_buildGRCh37.tsv.gz	Telomere length	Inverse variance weighted	146	0.0816155	0.0983286	0.406523	-0.111109	0.27434	1.08504	0.894842	1.31566
Telomere length	GCST90002064_buildGRCh37.tsv.gz	GCST90002064_buildGRCh37.tsv.gz	Telomere length	Simple mode	146	0.157197	0.332331	0.636914	-0.494171	0.808565	1.17023	0.610077	2.24468
Telomere length	GCST90002064_buildGRCh37.tsv.gz	GCST90002064_buildGRCh37.tsv.gz	Telomere length	Weighted mode	146	0.157197	0.16958	0.355479	-0.175181	0.489575	1.17023	0.839305	1.63162
Telomere length	GCST90002063_buildGRCh37.tsv.gz	GCST90002063_buildGRCh37.tsv.gz	Telomere length	MR Egger	146	0.160509	0.175748	0.362615	-0.183957	0.504976	1.17411	0.831972	1.65695
Telomere length	GCST90002063_buildGRCh37.tsv.gz	GCST90002063_buildGRCh37.tsv.gz	Telomere length	Weighted median	146	0.312812	0.16981	0.0654564	-0.0200158	0.64564	1.36726	0.980183	1.90721
Telomere length	GCST90002063_buildGRCh37.tsv.gz	GCST90002063_buildGRCh37.tsv.gz	Telomere length	Inverse variance weighted	146	0.0684907	0.10404	0.510338	-0.135428	0.272409	1.07089	0.873342	1.31312
Telomere length	GCST90002063_buildGRCh37.tsv.gz	GCST90002063_buildGRCh37.tsv.gz	Telomere length	Simple mode	146	0.187534	0.320981	0.559957	-0.441588	0.816657	1.20627	0.643015	2.26292
Telomere length	GCST90002063_buildGRCh37.tsv.gz	GCST90002063_buildGRCh37.tsv.gz	Telomere length	Weighted mode	146	0.253074	0.163931	0.124821	-0.0682315	0.574379	1.28798	0.934044	1.77603
Telomere length	GCST90002062_buildGRCh37.tsv.gz	GCST90002062_buildGRCh37.tsv.gz	Telomere length	MR Egger	146	0.330949	0.180008	0.0680455	-0.0218666	0.683764	1.39229	0.978371	1.98132
Telomere length	GCST90002062_buildGRCh37.tsv.gz	GCST90002062_buildGRCh37.tsv.gz	Telomere length	Weighted median	146	0.435442	0.169434	0.0101706	0.103351	0.767533	1.54565	1.10888	2.15444
Telomere length	GCST90002062_buildGRCh37.tsv.gz	GCST90002062_buildGRCh37.tsv.gz	Telomere length	Inverse variance weighted	146	0.217178	0.106635	0.0416855	0.00817323	0.426183	1.24257	1.00821	1.5314
Telomere length	GCST90002062_buildGRCh37.tsv.gz	GCST90002062_buildGRCh37.tsv.gz	Telomere length	Simple mode	146	0.0842526	0.337567	0.803259	-0.577379	0.745884	1.0879	0.561368	2.1083
Telomere length	GCST90002062_buildGRCh37.tsv.gz	GCST90002062_buildGRCh37.tsv.gz	Telomere length	Weighted mode	146	0.372317	0.179752	0.0401048	0.0200031	0.724631	1.45109	1.0202	2.06397
Telomere length	GCST90002061_buildGRCh37.tsv.gz	GCST90002061_buildGRCh37.tsv.gz	Telomere length	MR Egger	146	-0.131094	0.175811	0.457093	-0.475683	0.213495	0.877136	0.621461	1.238
Telomere length	GCST90002061_buildGRCh37.tsv.gz	GCST90002061_buildGRCh37.tsv.gz	Telomere length	Weighted median	146	0.0560685	0.16064	0.727065	-0.258786	0.370923	1.05767	0.771988	1.44907
Telomere length	GCST90002061_buildGRCh37.tsv.gz	GCST90002061_buildGRCh37.tsv.gz	Telomere length	Inverse variance weighted	146	-0.0517688	0.104052	0.618815	-0.25571	0.152172	0.949548	0.774367	1.16436
Telomere length	GCST90002061_buildGRCh37.tsv.gz	GCST90002061_buildGRCh37.tsv.gz	Telomere length	Simple mode	146	0.296906	0.324811	0.362188	-0.339723	0.933534	1.34569	0.711967	2.54348
Telomere length	GCST90002061_buildGRCh37.tsv.gz	GCST90002061_buildGRCh37.tsv.gz	Telomere length	Weighted mode	146	0.0647336	0.180813	0.720854	-0.289661	0.419128	1.06687	0.748518	1.52063
Telomere length	GCST90002060_buildGRCh37.tsv.gz	GCST90002060_buildGRCh37.tsv.gz	Telomere length	MR Egger	146	-0.00358282	0.179869	0.984135	-0.356125	0.348959	0.996424	0.700385	1.41759
Telomere length	GCST90002060_buildGRCh37.tsv.gz	GCST90002060_buildGRCh37.tsv.gz	Telomere length	Weighted median	146	0.103285	0.171078	0.546024	-0.232028	0.438597	1.10881	0.792924	1.55053
Telomere length	GCST90002060_buildGRCh37.tsv.gz	GCST90002060_buildGRCh37.tsv.gz	Telomere length	Inverse variance weighted	146	0.0314	0.106389	0.767884	-0.177122	0.239922	1.0319	0.837677	1.27115
Telomere length	GCST90002060_buildGRCh37.tsv.gz	GCST90002060_buildGRCh37.tsv.gz	Telomere length	Simple mode	146	-0.508843	0.361053	0.160879	-1.21651	0.198822	0.601191	0.296263	1.21996
Telomere length	GCST90002060_buildGRCh37.tsv.gz	GCST90002060_buildGRCh37.tsv.gz	Telomere length	Weighted mode	146	0.0288208	0.186524	0.877418	-0.336765	0.394407	1.02924	0.714076	1.4835
Telomere length	GCST90002059_buildGRCh37.tsv.gz	GCST90002059_buildGRCh37.tsv.gz	Telomere length	MR Egger	146	-0.267253	0.163682	0.104704	-0.588069	0.0535631	0.765479	0.555399	1.05502
Telomere length	GCST90002059_buildGRCh37.tsv.gz	GCST90002059_buildGRCh37.tsv.gz	Telomere length	Weighted median	146	0.0555401	0.164282	0.735305	-0.266453	0.377533	1.05711	0.766092	1.45868
Telomere length	GCST90002059_buildGRCh37.tsv.gz	GCST90002059_buildGRCh37.tsv.gz	Telomere length	Inverse variance weighted	146	0.0631141	0.097581	0.51777	-0.128145	0.254373	1.06515	0.879726	1.28965
Telomere length	GCST90002059_buildGRCh37.tsv.gz	GCST90002059_buildGRCh37.tsv.gz	Telomere length	Simple mode	146	0.024517	0.332687	0.941356	-0.627549	0.676583	1.02482	0.533899	1.96714
Telomere length	GCST90002059_buildGRCh37.tsv.gz	GCST90002059_buildGRCh37.tsv.gz	Telomere length	Weighted mode	146	-0.0330374	0.155329	0.831865	-0.337482	0.271407	0.967502	0.713565	1.31181
Telomere length	GCST90002058_buildGRCh37.tsv.gz	GCST90002058_buildGRCh37.tsv.gz	Telomere length	MR Egger	146	0.203804	0.17469	0.245274	-0.138588	0.546196	1.22606	0.870587	1.72667
Telomere length	GCST90002058_buildGRCh37.tsv.gz	GCST90002058_buildGRCh37.tsv.gz	Telomere length	Weighted median	146	0.266381	0.169499	0.116047	-0.0658359	0.598598	1.30523	0.936285	1.81957
Telomere length	GCST90002058_buildGRCh37.tsv.gz	GCST90002058_buildGRCh37.tsv.gz	Telomere length	Inverse variance weighted	146	0.113321	0.10345	0.273331	-0.0894404	0.316083	1.11999	0.914443	1.37174
Telomere length	GCST90002058_buildGRCh37.tsv.gz	GCST90002058_buildGRCh37.tsv.gz	Telomere length	Simple mode	146	0.223929	0.362016	0.537176	-0.485622	0.933481	1.25098	0.615314	2.54335
Telomere length	GCST90002058_buildGRCh37.tsv.gz	GCST90002058_buildGRCh37.tsv.gz	Telomere length	Weighted mode	146	0.223929	0.205134	0.27681	-0.178134	0.625992	1.25098	0.83683	1.8701
Telomere length	GCST90002057_buildGRCh37.tsv.gz	GCST90002057_buildGRCh37.tsv.gz	Telomere length	MR Egger	146	-0.225983	0.181024	0.213925	-0.580791	0.128824	0.797731	0.559456	1.13749
Telomere length	GCST90002057_buildGRCh37.tsv.gz	GCST90002057_buildGRCh37.tsv.gz	Telomere length	Weighted median	146	0.0381694	0.168063	0.820335	-0.291234	0.367573	1.03891	0.747341	1.44423
Telomere length	GCST90002057_buildGRCh37.tsv.gz	GCST90002057_buildGRCh37.tsv.gz	Telomere length	Inverse variance weighted	146	0.0513926	0.108318	0.635172	-0.160911	0.263696	1.05274	0.851368	1.30173
Telomere length	GCST90002057_buildGRCh37.tsv.gz	GCST90002057_buildGRCh37.tsv.gz	Telomere length	Simple mode	146	0.456136	0.33492	0.175334	-0.200307	1.11258	1.57797	0.818479	3.0422
Telomere length	GCST90002057_buildGRCh37.tsv.gz	GCST90002057_buildGRCh37.tsv.gz	Telomere length	Weighted mode	146	-0.023423	0.185934	0.899926	-0.387853	0.341007	0.976849	0.678512	1.40636
Telomere length	GCST90002056_buildGRCh37.tsv.gz	GCST90002056_buildGRCh37.tsv.gz	Telomere length	MR Egger	146	-0.00862899	0.171172	0.959864	-0.344126	0.326868	0.991408	0.70884	1.38662
Telomere length	GCST90002056_buildGRCh37.tsv.gz	GCST90002056_buildGRCh37.tsv.gz	Telomere length	Weighted median	146	0.0710472	0.161205	0.659412	-0.244915	0.387009	1.07363	0.782771	1.47257
Telomere length	GCST90002056_buildGRCh37.tsv.gz	GCST90002056_buildGRCh37.tsv.gz	Telomere length	Inverse variance weighted	146	0.129054	0.10153	0.203694	-0.0699443	0.328053	1.13775	0.932446	1.38826
Telomere length	GCST90002056_buildGRCh37.tsv.gz	GCST90002056_buildGRCh37.tsv.gz	Telomere length	Simple mode	146	-0.15665	0.333055	0.638818	-0.809438	0.496139	0.855004	0.445108	1.64237
Telomere length	GCST90002056_buildGRCh37.tsv.gz	GCST90002056_buildGRCh37.tsv.gz	Telomere length	Weighted mode	146	0.036523	0.183015	0.842102	-0.322186	0.395232	1.0372	0.724563	1.48473
Telomere length	GCST90002055_buildGRCh37.tsv.gz	GCST90002055_buildGRCh37.tsv.gz	Telomere length	MR Egger	146	0.186048	0.169276	0.273567	-0.145733	0.517829	1.20448	0.864388	1.67838
Telomere length	GCST90002055_buildGRCh37.tsv.gz	GCST90002055_buildGRCh37.tsv.gz	Telomere length	Weighted median	146	0.291773	0.159623	0.0675668	-0.0210886	0.604635	1.3388	0.979132	1.83058
Telomere length	GCST90002055_buildGRCh37.tsv.gz	GCST90002055_buildGRCh37.tsv.gz	Telomere length	Inverse variance weighted	146	0.197567	0.100433	0.0491671	0.000717069	0.394416	1.21843	1.00072	1.48352
Telomere length	GCST90002055_buildGRCh37.tsv.gz	GCST90002055_buildGRCh37.tsv.gz	Telomere length	Simple mode	146	0.254319	0.336613	0.451161	-0.405443	0.914081	1.28958	0.666682	2.49448
Telomere length	GCST90002055_buildGRCh37.tsv.gz	GCST90002055_buildGRCh37.tsv.gz	Telomere length	Weighted mode	146	0.305297	0.181044	0.0938861	-0.0495495	0.660144	1.35703	0.951658	1.93507
Telomere length	GCST90002054_buildGRCh37.tsv.gz	GCST90002054_buildGRCh37.tsv.gz	Telomere length	MR Egger	146	0.170296	0.170702	0.320138	-0.164281	0.504872	1.18566	0.848504	1.65677
Telomere length	GCST90002054_buildGRCh37.tsv.gz	GCST90002054_buildGRCh37.tsv.gz	Telomere length	Weighted median	146	0.257447	0.163039	0.114324	-0.0621091	0.577003	1.29362	0.93978	1.78069
Telomere length	GCST90002054_buildGRCh37.tsv.gz	GCST90002054_buildGRCh37.tsv.gz	Telomere length	Inverse variance weighted	146	0.099741	0.101256	0.324605	-0.0987205	0.298202	1.10488	0.905996	1.34743
Telomere length	GCST90002054_buildGRCh37.tsv.gz	GCST90002054_buildGRCh37.tsv.gz	Telomere length	Simple mode	146	-0.1602	0.330064	0.628153	-0.807126	0.486725	0.851973	0.446138	1.62698
Telomere length	GCST90002054_buildGRCh37.tsv.gz	GCST90002054_buildGRCh37.tsv.gz	Telomere length	Weighted mode	146	0.252005	0.169711	0.139739	-0.0806281	0.584638	1.2866	0.922537	1.79434
Telomere length	GCST90002053_buildGRCh37.tsv.gz	GCST90002053_buildGRCh37.tsv.gz	Telomere length	MR Egger	143	0.332861	0.227586	0.14581	-0.113208	0.77893	1.39495	0.892965	2.17914
Telomere length	GCST90002053_buildGRCh37.tsv.gz	GCST90002053_buildGRCh37.tsv.gz	Telomere length	Weighted median	143	0.167555	0.211021	0.427184	-0.246046	0.581155	1.18241	0.781886	1.7881
Telomere length	GCST90002053_buildGRCh37.tsv.gz	GCST90002053_buildGRCh37.tsv.gz	Telomere length	Inverse variance weighted	143	0.312252	0.135224	0.0209352	0.0472136	0.577291	1.3665	1.04835	1.78121
Telomere length	GCST90002053_buildGRCh37.tsv.gz	GCST90002053_buildGRCh37.tsv.gz	Telomere length	Simple mode	143	0.864834	0.439853	0.051227	0.00272227	1.72694	2.37461	1.00273	5.62345
Telomere length	GCST90002053_buildGRCh37.tsv.gz	GCST90002053_buildGRCh37.tsv.gz	Telomere length	Weighted mode	143	0.202398	0.226616	0.373298	-0.24177	0.646566	1.22434	0.785237	1.90897
Telomere length	GCST90002052_buildGRCh37.tsv.gz	GCST90002052_buildGRCh37.tsv.gz	Telomere length	MR Egger	143	0.0946914	0.235862	0.688683	-0.367599	0.556982	1.09932	0.692395	1.7454
Telomere length	GCST90002052_buildGRCh37.tsv.gz	GCST90002052_buildGRCh37.tsv.gz	Telomere length	Weighted median	143	0.184846	0.24346	0.447707	-0.292336	0.662028	1.20303	0.746517	1.93872
Telomere length	GCST90002052_buildGRCh37.tsv.gz	GCST90002052_buildGRCh37.tsv.gz	Telomere length	Inverse variance weighted	143	0.0802406	0.139587	0.565398	-0.19335	0.353831	1.08355	0.824193	1.42451
Telomere length	GCST90002052_buildGRCh37.tsv.gz	GCST90002052_buildGRCh37.tsv.gz	Telomere length	Simple mode	143	0.165702	0.555955	0.766101	-0.923969	1.25537	1.18022	0.39694	3.50915
Telomere length	GCST90002052_buildGRCh37.tsv.gz	GCST90002052_buildGRCh37.tsv.gz	Telomere length	Weighted mode	143	0.0154296	0.299933	0.959044	-0.572439	0.603298	1.01555	0.564148	1.82814
Telomere length	GCST90002051_buildGRCh37.tsv.gz	GCST90002051_buildGRCh37.tsv.gz	Telomere length	MR Egger	143	0.33722	0.229729	0.144358	-0.113049	0.78749	1.40105	0.893107	2.19787
Telomere length	GCST90002051_buildGRCh37.tsv.gz	GCST90002051_buildGRCh37.tsv.gz	Telomere length	Weighted median	143	0.11335	0.21807	0.603213	-0.314068	0.540767	1.12002	0.730469	1.71732
Telomere length	GCST90002051_buildGRCh37.tsv.gz	GCST90002051_buildGRCh37.tsv.gz	Telomere length	Inverse variance weighted	143	0.0444399	0.136452	0.744665	-0.223006	0.311886	1.04544	0.80011	1.366
Telomere length	GCST90002051_buildGRCh37.tsv.gz	GCST90002051_buildGRCh37.tsv.gz	Telomere length	Simple mode	143	0.0794208	0.404658	0.844682	-0.713709	0.87255	1.08266	0.489824	2.39301
Telomere length	GCST90002051_buildGRCh37.tsv.gz	GCST90002051_buildGRCh37.tsv.gz	Telomere length	Weighted mode	143	0.175625	0.226183	0.438762	-0.267695	0.618944	1.19199	0.765141	1.85697
Telomere length	GCST90002050_buildGRCh37.tsv.gz	GCST90002050_buildGRCh37.tsv.gz	Telomere length	MR Egger	143	0.359916	0.229764	0.119483	-0.0904219	0.810253	1.43321	0.913546	2.24848
Telomere length	GCST90002050_buildGRCh37.tsv.gz	GCST90002050_buildGRCh37.tsv.gz	Telomere length	Weighted median	143	0.0231961	0.219369	0.915788	-0.406767	0.453159	1.02347	0.6658	1.57327
Telomere length	GCST90002050_buildGRCh37.tsv.gz	GCST90002050_buildGRCh37.tsv.gz	Telomere length	Inverse variance weighted	143	0.0845773	0.13645	0.535362	-0.182865	0.352019	1.08826	0.832881	1.42194
Telomere length	GCST90002050_buildGRCh37.tsv.gz	GCST90002050_buildGRCh37.tsv.gz	Telomere length	Simple mode	143	-0.119803	0.414099	0.772766	-0.931437	0.691831	0.887095	0.393987	1.99737
Telomere length	GCST90002050_buildGRCh37.tsv.gz	GCST90002050_buildGRCh37.tsv.gz	Telomere length	Weighted mode	143	0.184036	0.220769	0.405898	-0.24867	0.616743	1.20206	0.779837	1.85288
Telomere length	GCST90002049_buildGRCh37.tsv.gz	GCST90002049_buildGRCh37.tsv.gz	Telomere length	MR Egger	143	0.468209	0.226456	0.0405106	0.0243552	0.912063	1.59713	1.02465	2.48945
Telomere length	GCST90002049_buildGRCh37.tsv.gz	GCST90002049_buildGRCh37.tsv.gz	Telomere length	Weighted median	143	0.486433	0.221257	0.027914	0.0527682	0.920097	1.6265	1.05419	2.50953
Telomere length	GCST90002049_buildGRCh37.tsv.gz	GCST90002049_buildGRCh37.tsv.gz	Telomere length	Inverse variance weighted	143	0.310419	0.134343	0.0208526	0.0471066	0.573732	1.364	1.04823	1.77488
Telomere length	GCST90002049_buildGRCh37.tsv.gz	GCST90002049_buildGRCh37.tsv.gz	Telomere length	Simple mode	143	0.502566	0.41179	0.22432	-0.304542	1.30967	1.65296	0.737461	3.70497
Telomere length	GCST90002049_buildGRCh37.tsv.gz	GCST90002049_buildGRCh37.tsv.gz	Telomere length	Weighted mode	143	0.502566	0.237818	0.0363296	0.0364422	0.968691	1.65296	1.03711	2.63449
Telomere length	GCST90002048_buildGRCh37.tsv.gz	GCST90002048_buildGRCh37.tsv.gz	Telomere length	MR Egger	142	0.521104	0.227441	0.0234473	0.0753186	0.966889	1.68389	1.07823	2.62975
Telomere length	GCST90002048_buildGRCh37.tsv.gz	GCST90002048_buildGRCh37.tsv.gz	Telomere length	Weighted median	142	0.391996	0.208624	0.0602504	-0.0169076	0.8009	1.47993	0.983235	2.22755
Telomere length	GCST90002048_buildGRCh37.tsv.gz	GCST90002048_buildGRCh37.tsv.gz	Telomere length	Inverse variance weighted	142	0.359497	0.135101	0.00779188	0.0946998	0.624294	1.43261	1.09933	1.86693
Telomere length	GCST90002048_buildGRCh37.tsv.gz	GCST90002048_buildGRCh37.tsv.gz	Telomere length	Simple mode	142	0.28582	0.37871	0.451676	-0.456452	1.02809	1.33085	0.633527	2.79573
Telomere length	GCST90002048_buildGRCh37.tsv.gz	GCST90002048_buildGRCh37.tsv.gz	Telomere length	Weighted mode	142	0.416625	0.234712	0.078047	-0.0434097	0.87666	1.51683	0.957519	2.40286
Telomere length	GCST90002047_buildGRCh37.tsv.gz	GCST90002047_buildGRCh37.tsv.gz	Telomere length	MR Egger	142	0.195908	0.249075	0.432878	-0.292279	0.684095	1.21642	0.74656	1.98198
Telomere length	GCST90002047_buildGRCh37.tsv.gz	GCST90002047_buildGRCh37.tsv.gz	Telomere length	Weighted median	142	0.00549731	0.248283	0.982335	-0.481137	0.492131	1.00551	0.61808	1.6358
Telomere length	GCST90002047_buildGRCh37.tsv.gz	GCST90002047_buildGRCh37.tsv.gz	Telomere length	Inverse variance weighted	142	0.0451494	0.148021	0.76035	-0.244971	0.33527	1.04618	0.782727	1.39832
Telomere length	GCST90002047_buildGRCh37.tsv.gz	GCST90002047_buildGRCh37.tsv.gz	Telomere length	Simple mode	142	0.5535	0.491627	0.26214	-0.410089	1.51709	1.73933	0.663591	4.55894
Telomere length	GCST90002047_buildGRCh37.tsv.gz	GCST90002047_buildGRCh37.tsv.gz	Telomere length	Weighted mode	142	0.00896528	0.25864	0.972397	-0.49797	0.5159	1.00901	0.607763	1.67515
Telomere length	GCST90002046_buildGRCh37.tsv.gz	GCST90002046_buildGRCh37.tsv.gz	Telomere length	MR Egger	143	-0.249415	0.235001	0.290353	-0.710017	0.211188	0.779257	0.491636	1.23514
Telomere length	GCST90002046_buildGRCh37.tsv.gz	GCST90002046_buildGRCh37.tsv.gz	Telomere length	Weighted median	143	0.114946	0.22869	0.615226	-0.333286	0.563178	1.12181	0.716565	1.75624
Telomere length	GCST90002046_buildGRCh37.tsv.gz	GCST90002046_buildGRCh37.tsv.gz	Telomere length	Inverse variance weighted	143	0.142697	0.14111	0.311896	-0.133878	0.419272	1.15338	0.874697	1.52085
Telomere length	GCST90002046_buildGRCh37.tsv.gz	GCST90002046_buildGRCh37.tsv.gz	Telomere length	Simple mode	143	0.459815	0.472365	0.331994	-0.46602	1.38565	1.58378	0.627495	3.99742
Telomere length	GCST90002046_buildGRCh37.tsv.gz	GCST90002046_buildGRCh37.tsv.gz	Telomere length	Weighted mode	143	0.155957	0.253405	0.539246	-0.340717	0.65263	1.16878	0.71126	1.92059
Telomere length	GCST90002045_buildGRCh37.tsv.gz	GCST90002045_buildGRCh37.tsv.gz	Telomere length	MR Egger	143	0.205972	0.224045	0.35949	-0.233155	0.645099	1.22872	0.792031	1.90618
Telomere length	GCST90002045_buildGRCh37.tsv.gz	GCST90002045_buildGRCh37.tsv.gz	Telomere length	Weighted median	143	0.224214	0.222568	0.313745	-0.212019	0.660447	1.25134	0.808949	1.93566
Telomere length	GCST90002045_buildGRCh37.tsv.gz	GCST90002045_buildGRCh37.tsv.gz	Telomere length	Inverse variance weighted	143	0.22212	0.133067	0.0950709	-0.0386914	0.482932	1.24872	0.962048	1.62082
Telomere length	GCST90002045_buildGRCh37.tsv.gz	GCST90002045_buildGRCh37.tsv.gz	Telomere length	Simple mode	143	0.415616	0.483361	0.391324	-0.531772	1.363	1.5153	0.587563	3.90791
Telomere length	GCST90002045_buildGRCh37.tsv.gz	GCST90002045_buildGRCh37.tsv.gz	Telomere length	Weighted mode	143	0.282533	0.283222	0.320185	-0.272581	0.837648	1.32649	0.761412	2.31093
Telomere length	GCST90002044_buildGRCh37.tsv.gz	GCST90002044_buildGRCh37.tsv.gz	Telomere length	MR Egger	143	0.274019	0.239988	0.255471	-0.196357	0.744395	1.31524	0.821719	2.10517
Telomere length	GCST90002044_buildGRCh37.tsv.gz	GCST90002044_buildGRCh37.tsv.gz	Telomere length	Weighted median	143	0.29768	0.212519	0.161296	-0.118856	0.714217	1.34673	0.887935	2.04259
Telomere length	GCST90002044_buildGRCh37.tsv.gz	GCST90002044_buildGRCh37.tsv.gz	Telomere length	Inverse variance weighted	143	0.16046	0.142125	0.258896	-0.118105	0.439025	1.17405	0.888603	1.55119
Telomere length	GCST90002044_buildGRCh37.tsv.gz	GCST90002044_buildGRCh37.tsv.gz	Telomere length	Simple mode	143	0.193886	0.409877	0.636915	-0.609473	0.997244	1.21396	0.543637	2.7108
Telomere length	GCST90002044_buildGRCh37.tsv.gz	GCST90002044_buildGRCh37.tsv.gz	Telomere length	Weighted mode	143	0.261842	0.228715	0.254201	-0.18644	0.710125	1.29932	0.829909	2.03424
Telomere length	GCST90002043_buildGRCh37.tsv.gz	GCST90002043_buildGRCh37.tsv.gz	Telomere length	MR Egger	143	0.0433856	0.227363	0.84894	-0.402245	0.489016	1.04434	0.668817	1.63071
Telomere length	GCST90002043_buildGRCh37.tsv.gz	GCST90002043_buildGRCh37.tsv.gz	Telomere length	Weighted median	143	0.226396	0.213771	0.289573	-0.192595	0.645387	1.25407	0.824816	1.90672
Telomere length	GCST90002043_buildGRCh37.tsv.gz	GCST90002043_buildGRCh37.tsv.gz	Telomere length	Inverse variance weighted	143	0.127861	0.135107	0.343961	-0.136949	0.39267	1.13639	0.872015	1.48093
Telomere length	GCST90002043_buildGRCh37.tsv.gz	GCST90002043_buildGRCh37.tsv.gz	Telomere length	Simple mode	143	0.0117923	0.429414	0.97813	-0.82986	0.853444	1.01186	0.43611	2.34772
Telomere length	GCST90002043_buildGRCh37.tsv.gz	GCST90002043_buildGRCh37.tsv.gz	Telomere length	Weighted mode	143	0.110595	0.231137	0.633044	-0.342435	0.563624	1.11694	0.710039	1.75703
Telomere length	GCST90002042_buildGRCh37.tsv.gz	GCST90002042_buildGRCh37.tsv.gz	Telomere length	MR Egger	143	0.310606	0.228031	0.175331	-0.136334	0.757547	1.36425	0.872551	2.13304
Telomere length	GCST90002042_buildGRCh37.tsv.gz	GCST90002042_buildGRCh37.tsv.gz	Telomere length	Weighted median	143	0.104835	0.213903	0.624058	-0.314414	0.524085	1.11053	0.730217	1.68891
Telomere length	GCST90002042_buildGRCh37.tsv.gz	GCST90002042_buildGRCh37.tsv.gz	Telomere length	Inverse variance weighted	143	0.273366	0.135489	0.0436302	0.0078077	0.538924	1.31438	1.00784	1.71416
Telomere length	GCST90002042_buildGRCh37.tsv.gz	GCST90002042_buildGRCh37.tsv.gz	Telomere length	Simple mode	143	-0.375079	0.481741	0.437516	-1.31929	0.569133	0.687235	0.267324	1.76674
Telomere length	GCST90002042_buildGRCh37.tsv.gz	GCST90002042_buildGRCh37.tsv.gz	Telomere length	Weighted mode	143	-0.0343527	0.258522	0.894475	-0.541055	0.47235	0.966231	0.582134	1.60376
Telomere length	GCST90002041_buildGRCh37.tsv.gz	GCST90002041_buildGRCh37.tsv.gz	Telomere length	MR Egger	143	0.362722	0.242037	0.136207	-0.111671	0.837115	1.43724	0.894339	2.30969
Telomere length	GCST90002041_buildGRCh37.tsv.gz	GCST90002041_buildGRCh37.tsv.gz	Telomere length	Weighted median	143	0.420292	0.213524	0.0490263	0.00178571	0.838799	1.52241	1.00179	2.31359
Telomere length	GCST90002041_buildGRCh37.tsv.gz	GCST90002041_buildGRCh37.tsv.gz	Telomere length	Inverse variance weighted	143	0.326077	0.143193	0.0227755	0.0454181	0.606736	1.38552	1.04647	1.83443
Telomere length	GCST90002041_buildGRCh37.tsv.gz	GCST90002041_buildGRCh37.tsv.gz	Telomere length	Simple mode	143	0.759777	0.465805	0.105084	-0.153201	1.67275	2.1378	0.857957	5.32682
Telomere length	GCST90002041_buildGRCh37.tsv.gz	GCST90002041_buildGRCh37.tsv.gz	Telomere length	Weighted mode	143	0.339555	0.246412	0.170373	-0.143413	0.822523	1.40432	0.866396	2.27624
Telomere length	GCST90002040_buildGRCh37.tsv.gz	GCST90002040_buildGRCh37.tsv.gz	Telomere length	MR Egger	146	-0.111544	0.172948	0.51998	-0.450521	0.227433	0.894452	0.637296	1.25537
Telomere length	GCST90002040_buildGRCh37.tsv.gz	GCST90002040_buildGRCh37.tsv.gz	Telomere length	Weighted median	146	-0.240806	0.161993	0.137142	-0.558314	0.0767007	0.785994	0.572173	1.07972
Telomere length	GCST90002040_buildGRCh37.tsv.gz	GCST90002040_buildGRCh37.tsv.gz	Telomere length	Inverse variance weighted	146	-0.163375	0.102634	0.111424	-0.364537	0.0377874	0.849273	0.694518	1.03851
Telomere length	GCST90002040_buildGRCh37.tsv.gz	GCST90002040_buildGRCh37.tsv.gz	Telomere length	Simple mode	146	-0.38032	0.288416	0.189364	-0.945615	0.184975	0.683642	0.388441	1.20319
Telomere length	GCST90002040_buildGRCh37.tsv.gz	GCST90002040_buildGRCh37.tsv.gz	Telomere length	Weighted mode	146	-0.224324	0.158551	0.15926	-0.535083	0.0864363	0.799057	0.58562	1.09028
Telomere length	GCST90002039_buildGRCh37.tsv.gz	GCST90002039_buildGRCh37.tsv.gz	Telomere length	MR Egger	145	-0.024571	0.185341	0.894718	-0.387839	0.338697	0.975728	0.678521	1.40312
Telomere length	GCST90002039_buildGRCh37.tsv.gz	GCST90002039_buildGRCh37.tsv.gz	Telomere length	Weighted median	145	0.0180786	0.16864	0.914628	-0.312456	0.348613	1.01824	0.731648	1.4171
Telomere length	GCST90002039_buildGRCh37.tsv.gz	GCST90002039_buildGRCh37.tsv.gz	Telomere length	Inverse variance weighted	145	0.0984118	0.109874	0.370425	-0.116942	0.313765	1.10342	0.889637	1.36857
Telomere length	GCST90002039_buildGRCh37.tsv.gz	GCST90002039_buildGRCh37.tsv.gz	Telomere length	Simple mode	145	0.0793682	0.332138	0.811475	-0.571622	0.730359	1.0826	0.564609	2.07583
Telomere length	GCST90002039_buildGRCh37.tsv.gz	GCST90002039_buildGRCh37.tsv.gz	Telomere length	Weighted mode	145	-0.00281363	0.186567	0.987988	-0.368486	0.362858	0.99719	0.691781	1.43743
Telomere length	GCST90002038_buildGRCh37.tsv.gz	GCST90002038_buildGRCh37.tsv.gz	Telomere length	MR Egger	146	-0.178903	0.18672	0.339601	-0.544874	0.187069	0.836187	0.579915	1.20571
Telomere length	GCST90002038_buildGRCh37.tsv.gz	GCST90002038_buildGRCh37.tsv.gz	Telomere length	Weighted median	146	-0.0824158	0.167957	0.623642	-0.411612	0.24678	0.920889	0.662582	1.2799
Telomere length	GCST90002038_buildGRCh37.tsv.gz	GCST90002038_buildGRCh37.tsv.gz	Telomere length	Inverse variance weighted	146	-0.0105287	0.110856	0.924334	-0.227807	0.206749	0.989527	0.796278	1.22967
Telomere length	GCST90002038_buildGRCh37.tsv.gz	GCST90002038_buildGRCh37.tsv.gz	Telomere length	Simple mode	146	0.0588583	0.370364	0.873953	-0.667055	0.784771	1.06062	0.513218	2.19191
Telomere length	GCST90002038_buildGRCh37.tsv.gz	GCST90002038_buildGRCh37.tsv.gz	Telomere length	Weighted mode	146	-0.0463479	0.19897	0.816137	-0.43633	0.343634	0.95471	0.646405	1.41006
Telomere length	GCST90002037_buildGRCh37.tsv.gz	GCST90002037_buildGRCh37.tsv.gz	Telomere length	MR Egger	146	-0.163597	0.186653	0.38223	-0.529437	0.202243	0.849084	0.588936	1.22415
Telomere length	GCST90002037_buildGRCh37.tsv.gz	GCST90002037_buildGRCh37.tsv.gz	Telomere length	Weighted median	146	0.00265013	0.181638	0.988359	-0.353361	0.358661	1.00265	0.702324	1.43141
Telomere length	GCST90002037_buildGRCh37.tsv.gz	GCST90002037_buildGRCh37.tsv.gz	Telomere length	Inverse variance weighted	146	-0.00231529	0.110777	0.983325	-0.219438	0.214808	0.997687	0.80297	1.23962
Telomere length	GCST90002037_buildGRCh37.tsv.gz	GCST90002037_buildGRCh37.tsv.gz	Telomere length	Simple mode	146	0.0437233	0.366743	0.905266	-0.675092	0.762539	1.04469	0.509109	2.14371
Telomere length	GCST90002037_buildGRCh37.tsv.gz	GCST90002037_buildGRCh37.tsv.gz	Telomere length	Weighted mode	146	0.0437233	0.196977	0.824649	-0.342352	0.429799	1.04469	0.710098	1.53695
Telomere length	GCST90002036_buildGRCh37.tsv.gz	GCST90002036_buildGRCh37.tsv.gz	Telomere length	MR Egger	145	-0.103428	0.179869	0.566181	-0.455972	0.249115	0.901741	0.633832	1.28289
Telomere length	GCST90002036_buildGRCh37.tsv.gz	GCST90002036_buildGRCh37.tsv.gz	Telomere length	Weighted median	145	0.151165	0.169867	0.373517	-0.181774	0.484104	1.16319	0.83379	1.62272
Telomere length	GCST90002036_buildGRCh37.tsv.gz	GCST90002036_buildGRCh37.tsv.gz	Telomere length	Inverse variance weighted	145	0.219737	0.108134	0.042145	0.00779488	0.43168	1.24575	1.00783	1.53984
Telomere length	GCST90002036_buildGRCh37.tsv.gz	GCST90002036_buildGRCh37.tsv.gz	Telomere length	Simple mode	145	0.206231	0.352763	0.55972	-0.485184	0.897647	1.22904	0.615584	2.45382
Telomere length	GCST90002036_buildGRCh37.tsv.gz	GCST90002036_buildGRCh37.tsv.gz	Telomere length	Weighted mode	145	-0.0117234	0.183721	0.949209	-0.371817	0.34837	0.988345	0.689481	1.41676
Telomere length	GCST90002035_buildGRCh37.tsv.gz	GCST90002035_buildGRCh37.tsv.gz	Telomere length	MR Egger	145	-0.123465	0.185602	0.506986	-0.487244	0.240315	0.883853	0.614317	1.27165
Telomere length	GCST90002035_buildGRCh37.tsv.gz	GCST90002035_buildGRCh37.tsv.gz	Telomere length	Weighted median	145	0.025731	0.160832	0.872891	-0.2895	0.340962	1.02606	0.748638	1.4063
Telomere length	GCST90002035_buildGRCh37.tsv.gz	GCST90002035_buildGRCh37.tsv.gz	Telomere length	Inverse variance weighted	145	0.178465	0.111233	0.108621	-0.0395523	0.396483	1.19538	0.96122	1.48659
Telomere length	GCST90002035_buildGRCh37.tsv.gz	GCST90002035_buildGRCh37.tsv.gz	Telomere length	Simple mode	145	0.188287	0.342919	0.583808	-0.483834	0.860407	1.20718	0.616415	2.36412
Telomere length	GCST90002035_buildGRCh37.tsv.gz	GCST90002035_buildGRCh37.tsv.gz	Telomere length	Weighted mode	145	-0.0533589	0.171684	0.756404	-0.389859	0.283141	0.94804	0.677152	1.32729
Telomere length	GCST90002034_buildGRCh37.tsv.gz	GCST90002034_buildGRCh37.tsv.gz	Telomere length	MR Egger	146	0.17414	0.177101	0.327118	-0.172977	0.521258	1.19022	0.841157	1.68414
Telomere length	GCST90002034_buildGRCh37.tsv.gz	GCST90002034_buildGRCh37.tsv.gz	Telomere length	Weighted median	146	0.187235	0.163209	0.251295	-0.132655	0.507125	1.20591	0.875767	1.66051
Telomere length	GCST90002034_buildGRCh37.tsv.gz	GCST90002034_buildGRCh37.tsv.gz	Telomere length	Inverse variance weighted	146	0.189388	0.104693	0.0704547	-0.0158112	0.394586	1.20851	0.984313	1.48377
Telomere length	GCST90002034_buildGRCh37.tsv.gz	GCST90002034_buildGRCh37.tsv.gz	Telomere length	Simple mode	146	0.105276	0.296067	0.72267	-0.475014	0.685567	1.11102	0.621876	1.9849
Telomere length	GCST90002034_buildGRCh37.tsv.gz	GCST90002034_buildGRCh37.tsv.gz	Telomere length	Weighted mode	146	0.105276	0.174622	0.54753	-0.236983	0.447536	1.11102	0.789004	1.56445
Telomere length	GCST90002033_buildGRCh37.tsv.gz	GCST90002033_buildGRCh37.tsv.gz	Telomere length	MR Egger	146	0.235001	0.171958	0.173877	-0.102038	0.572039	1.26491	0.902995	1.77188
Telomere length	GCST90002033_buildGRCh37.tsv.gz	GCST90002033_buildGRCh37.tsv.gz	Telomere length	Weighted median	146	0.10815	0.162689	0.506201	-0.210721	0.427021	1.11422	0.81	1.53269
Telomere length	GCST90002033_buildGRCh37.tsv.gz	GCST90002033_buildGRCh37.tsv.gz	Telomere length	Inverse variance weighted	146	0.0514973	0.101988	0.613605	-0.148399	0.251394	1.05285	0.862087	1.28582
Telomere length	GCST90002033_buildGRCh37.tsv.gz	GCST90002033_buildGRCh37.tsv.gz	Telomere length	Simple mode	146	0.107551	0.33815	0.7509	-0.555222	0.770324	1.11355	0.573945	2.16047
Telomere length	GCST90002033_buildGRCh37.tsv.gz	GCST90002033_buildGRCh37.tsv.gz	Telomere length	Weighted mode	146	0.215143	0.170102	0.207978	-0.118258	0.548544	1.24004	0.888467	1.73073
Telomere length	GCST90002032_buildGRCh37.tsv.gz	GCST90002032_buildGRCh37.tsv.gz	Telomere length	MR Egger	146	-0.0213316	0.209501	0.919041	-0.431954	0.389291	0.978894	0.649239	1.47593
Telomere length	GCST90002032_buildGRCh37.tsv.gz	GCST90002032_buildGRCh37.tsv.gz	Telomere length	Weighted median	146	-0.00301267	0.184258	0.986955	-0.364157	0.358132	0.996992	0.694782	1.43065
Telomere length	GCST90002032_buildGRCh37.tsv.gz	GCST90002032_buildGRCh37.tsv.gz	Telomere length	Inverse variance weighted	146	0.144171	0.124327	0.246206	-0.0995095	0.387852	1.15508	0.905281	1.47381
Telomere length	GCST90002032_buildGRCh37.tsv.gz	GCST90002032_buildGRCh37.tsv.gz	Telomere length	Simple mode	146	-0.134179	0.380233	0.724686	-0.879437	0.611078	0.874433	0.415017	1.84242
Telomere length	GCST90002032_buildGRCh37.tsv.gz	GCST90002032_buildGRCh37.tsv.gz	Telomere length	Weighted mode	146	0.0267434	0.221441	0.904041	-0.407281	0.460768	1.0271	0.665457	1.58529
Telomere length	GCST90002031_buildGRCh37.tsv.gz	GCST90002031_buildGRCh37.tsv.gz	Telomere length	MR Egger	146	-0.13855	0.201625	0.493084	-0.533735	0.256635	0.87062	0.586411	1.29257
Telomere length	GCST90002031_buildGRCh37.tsv.gz	GCST90002031_buildGRCh37.tsv.gz	Telomere length	Weighted median	146	-0.0182697	0.178935	0.918675	-0.368982	0.332442	0.981896	0.691438	1.39437
Telomere length	GCST90002031_buildGRCh37.tsv.gz	GCST90002031_buildGRCh37.tsv.gz	Telomere length	Inverse variance weighted	146	-0.0127335	0.119502	0.915142	-0.246957	0.22149	0.987347	0.781174	1.24794
Telomere length	GCST90002031_buildGRCh37.tsv.gz	GCST90002031_buildGRCh37.tsv.gz	Telomere length	Simple mode	146	-0.285266	0.368311	0.439883	-1.00716	0.436625	0.751814	0.365256	1.54748
Telomere length	GCST90002031_buildGRCh37.tsv.gz	GCST90002031_buildGRCh37.tsv.gz	Telomere length	Weighted mode	146	-0.142804	0.215419	0.50844	-0.565025	0.279418	0.866924	0.568346	1.32236
Telomere length	GCST90002030_buildGRCh37.tsv.gz	GCST90002030_buildGRCh37.tsv.gz	Telomere length	MR Egger	146	-0.265117	0.211761	0.212613	-0.680168	0.149934	0.767116	0.506532	1.16176
Telomere length	GCST90002030_buildGRCh37.tsv.gz	GCST90002030_buildGRCh37.tsv.gz	Telomere length	Weighted median	146	-0.222405	0.167183	0.183416	-0.550084	0.105273	0.800591	0.576901	1.11101
Telomere length	GCST90002030_buildGRCh37.tsv.gz	GCST90002030_buildGRCh37.tsv.gz	Telomere length	Inverse variance weighted	146	-0.00868652	0.126275	0.945157	-0.256186	0.238813	0.991351	0.773998	1.26974
Telomere length	GCST90002030_buildGRCh37.tsv.gz	GCST90002030_buildGRCh37.tsv.gz	Telomere length	Simple mode	146	-0.494437	0.378653	0.193696	-1.2366	0.247724	0.609914	0.29037	1.28111
Telomere length	GCST90002030_buildGRCh37.tsv.gz	GCST90002030_buildGRCh37.tsv.gz	Telomere length	Weighted mode	146	-0.173736	0.228962	0.449205	-0.622502	0.27503	0.840519	0.5366	1.31657
Telomere length	GCST90002029_buildGRCh37.tsv.gz	GCST90002029_buildGRCh37.tsv.gz	Telomere length	MR Egger	146	0.237233	0.175683	0.179023	-0.107105	0.581571	1.26774	0.898431	1.78885
Telomere length	GCST90002029_buildGRCh37.tsv.gz	GCST90002029_buildGRCh37.tsv.gz	Telomere length	Weighted median	146	0.0828748	0.168274	0.622366	-0.246941	0.412691	1.08641	0.781186	1.51088
Telomere length	GCST90002029_buildGRCh37.tsv.gz	GCST90002029_buildGRCh37.tsv.gz	Telomere length	Inverse variance weighted	146	0.210171	0.103788	0.0428677	0.00674589	0.413595	1.23389	1.00677	1.51225
Telomere length	GCST90002029_buildGRCh37.tsv.gz	GCST90002029_buildGRCh37.tsv.gz	Telomere length	Simple mode	146	0.155962	0.329605	0.636798	-0.490063	0.801987	1.16878	0.612588	2.22997
Telomere length	GCST90002029_buildGRCh37.tsv.gz	GCST90002029_buildGRCh37.tsv.gz	Telomere length	Weighted mode	146	0.155962	0.197947	0.432045	-0.232015	0.543939	1.16878	0.792934	1.72278
Telomere length	GCST90002028_buildGRCh37.tsv.gz	GCST90002028_buildGRCh37.tsv.gz	Telomere length	MR Egger	146	-0.121556	0.182328	0.506037	-0.478919	0.235806	0.885541	0.619453	1.26593
Telomere length	GCST90002028_buildGRCh37.tsv.gz	GCST90002028_buildGRCh37.tsv.gz	Telomere length	Weighted median	146	-0.154992	0.169818	0.361402	-0.487835	0.177851	0.856422	0.613954	1.19465
Telomere length	GCST90002028_buildGRCh37.tsv.gz	GCST90002028_buildGRCh37.tsv.gz	Telomere length	Inverse variance weighted	146	-0.047558	0.107941	0.659509	-0.259123	0.164007	0.953555	0.771728	1.17822
Telomere length	GCST90002028_buildGRCh37.tsv.gz	GCST90002028_buildGRCh37.tsv.gz	Telomere length	Simple mode	146	-0.152444	0.350604	0.664352	-0.839628	0.534741	0.858607	0.431871	1.70701
Telomere length	GCST90002028_buildGRCh37.tsv.gz	GCST90002028_buildGRCh37.tsv.gz	Telomere length	Weighted mode	146	-0.235848	0.185132	0.204723	-0.598707	0.127012	0.789901	0.549522	1.13543
Telomere length	GCST90002027_buildGRCh37.tsv.gz	GCST90002027_buildGRCh37.tsv.gz	Telomere length	MR Egger	146	0.24223	0.189813	0.203957	-0.129803	0.614263	1.27409	0.878268	1.84829
Telomere length	GCST90002027_buildGRCh37.tsv.gz	GCST90002027_buildGRCh37.tsv.gz	Telomere length	Weighted median	146	0.229238	0.170504	0.178795	-0.104949	0.563425	1.25764	0.90037	1.75668
Telomere length	GCST90002027_buildGRCh37.tsv.gz	GCST90002027_buildGRCh37.tsv.gz	Telomere length	Inverse variance weighted	146	0.0612525	0.112787	0.587075	-0.159811	0.282316	1.06317	0.852305	1.3262
Telomere length	GCST90002027_buildGRCh37.tsv.gz	GCST90002027_buildGRCh37.tsv.gz	Telomere length	Simple mode	146	-0.0515398	0.340264	0.879815	-0.718456	0.615377	0.949766	0.487504	1.85035
Telomere length	GCST90002027_buildGRCh37.tsv.gz	GCST90002027_buildGRCh37.tsv.gz	Telomere length	Weighted mode	146	0.390417	0.192818	0.0447244	0.0124928	0.768341	1.4776	1.01257	2.15619
Telomere length	GCST90002026_buildGRCh37.tsv.gz	GCST90002026_buildGRCh37.tsv.gz	Telomere length	MR Egger	146	0.276981	0.18931	0.145615	-0.0940653	0.648028	1.31914	0.910223	1.91177
Telomere length	GCST90002026_buildGRCh37.tsv.gz	GCST90002026_buildGRCh37.tsv.gz	Telomere length	Weighted median	146	-0.00149651	0.168486	0.992913	-0.331729	0.328736	0.998505	0.717682	1.38921
Telomere length	GCST90002026_buildGRCh37.tsv.gz	GCST90002026_buildGRCh37.tsv.gz	Telomere length	Inverse variance weighted	146	-0.0211452	0.113251	0.851887	-0.243116	0.200826	0.979077	0.78418	1.22241
Telomere length	GCST90002026_buildGRCh37.tsv.gz	GCST90002026_buildGRCh37.tsv.gz	Telomere length	Simple mode	146	-0.309197	0.352491	0.381842	-1.00008	0.381686	0.734036	0.36785	1.46475
Telomere length	GCST90002026_buildGRCh37.tsv.gz	GCST90002026_buildGRCh37.tsv.gz	Telomere length	Weighted mode	146	0.162011	0.174803	0.35556	-0.180603	0.504625	1.17587	0.834767	1.65636
Telomere length	GCST90002025_buildGRCh37.tsv.gz	GCST90002025_buildGRCh37.tsv.gz	Telomere length	MR Egger	146	0.364152	0.179027	0.0437814	0.0132587	0.715045	1.43929	1.01335	2.04428
Telomere length	GCST90002025_buildGRCh37.tsv.gz	GCST90002025_buildGRCh37.tsv.gz	Telomere length	Weighted median	146	0.262644	0.170652	0.12379	-0.0718347	0.597122	1.30036	0.930685	1.81688
Telomere length	GCST90002025_buildGRCh37.tsv.gz	GCST90002025_buildGRCh37.tsv.gz	Telomere length	Inverse variance weighted	146	0.159638	0.106568	0.134135	-0.0492349	0.368511	1.17309	0.951957	1.44558
Telomere length	GCST90002025_buildGRCh37.tsv.gz	GCST90002025_buildGRCh37.tsv.gz	Telomere length	Simple mode	146	0.227452	0.323728	0.48343	-0.407055	0.861959	1.2554	0.665608	2.36779
Telomere length	GCST90002025_buildGRCh37.tsv.gz	GCST90002025_buildGRCh37.tsv.gz	Telomere length	Weighted mode	146	0.405003	0.168418	0.0174454	0.0749029	0.735102	1.49931	1.07778	2.0857
Telomere length	GCST90002024_buildGRCh37.tsv.gz	GCST90002024_buildGRCh37.tsv.gz	Telomere length	MR Egger	146	0.236142	0.172086	0.172124	-0.101146	0.57343	1.26635	0.903801	1.77434
Telomere length	GCST90002024_buildGRCh37.tsv.gz	GCST90002024_buildGRCh37.tsv.gz	Telomere length	Weighted median	146	0.168818	0.170638	0.3225	-0.165632	0.503267	1.1839	0.847358	1.65412
Telomere length	GCST90002024_buildGRCh37.tsv.gz	GCST90002024_buildGRCh37.tsv.gz	Telomere length	Inverse variance weighted	146	0.062279	0.102125	0.541975	-0.137887	0.262445	1.06426	0.871198	1.3001
Telomere length	GCST90002024_buildGRCh37.tsv.gz	GCST90002024_buildGRCh37.tsv.gz	Telomere length	Simple mode	146	-0.323831	0.34026	0.342824	-0.990741	0.343078	0.723372	0.371301	1.40928
Telomere length	GCST90002024_buildGRCh37.tsv.gz	GCST90002024_buildGRCh37.tsv.gz	Telomere length	Weighted mode	146	0.201666	0.167501	0.230564	-0.126636	0.529969	1.22344	0.881054	1.69888
Telomere length	GCST90002023_buildGRCh37.tsv.gz	GCST90002023_buildGRCh37.tsv.gz	Telomere length	MR Egger	146	0.0920724	0.192973	0.633996	-0.286155	0.4703	1.09644	0.751146	1.60047
Telomere length	GCST90002023_buildGRCh37.tsv.gz	GCST90002023_buildGRCh37.tsv.gz	Telomere length	Weighted median	146	0.120489	0.174301	0.489397	-0.221141	0.462118	1.12805	0.801604	1.58743
Telomere length	GCST90002023_buildGRCh37.tsv.gz	GCST90002023_buildGRCh37.tsv.gz	Telomere length	Inverse variance weighted	146	-0.0323333	0.114363	0.777388	-0.256485	0.191819	0.968184	0.773766	1.21145
Telomere length	GCST90002023_buildGRCh37.tsv.gz	GCST90002023_buildGRCh37.tsv.gz	Telomere length	Simple mode	146	0.0508111	0.316997	0.872877	-0.570504	0.672126	1.05212	0.565241	1.9584
Telomere length	GCST90002023_buildGRCh37.tsv.gz	GCST90002023_buildGRCh37.tsv.gz	Telomere length	Weighted mode	146	0.268702	0.186808	0.152481	-0.0974426	0.634846	1.30826	0.907154	1.88673
Telomere length	GCST90002022_buildGRCh37.tsv.gz	GCST90002022_buildGRCh37.tsv.gz	Telomere length	MR Egger	146	0.261771	0.187151	0.164049	-0.105046	0.628588	1.29923	0.900283	1.87496
Telomere length	GCST90002022_buildGRCh37.tsv.gz	GCST90002022_buildGRCh37.tsv.gz	Telomere length	Weighted median	146	0.228402	0.167527	0.172764	-0.0999503	0.556754	1.25659	0.904882	1.745
Telomere length	GCST90002022_buildGRCh37.tsv.gz	GCST90002022_buildGRCh37.tsv.gz	Telomere length	Inverse variance weighted	146	0.0864567	0.111182	0.436795	-0.131459	0.304373	1.0903	0.876815	1.35577
Telomere length	GCST90002022_buildGRCh37.tsv.gz	GCST90002022_buildGRCh37.tsv.gz	Telomere length	Simple mode	146	0.168775	0.324459	0.603736	-0.467164	0.804714	1.18385	0.626777	2.23606
Telomere length	GCST90002022_buildGRCh37.tsv.gz	GCST90002022_buildGRCh37.tsv.gz	Telomere length	Weighted mode	146	0.373025	0.177038	0.0368367	0.0260298	0.72002	1.45212	1.02637	2.05447
Telomere length	GCST90002021_buildGRCh37.tsv.gz	GCST90002021_buildGRCh37.tsv.gz	Telomere length	MR Egger	143	-0.356824	0.240507	0.140139	-0.828217	0.11457	0.699896	0.436828	1.12139
Telomere length	GCST90002021_buildGRCh37.tsv.gz	GCST90002021_buildGRCh37.tsv.gz	Telomere length	Weighted median	143	0.131902	0.220571	0.549839	-0.300418	0.564222	1.141	0.740509	1.75808
Telomere length	GCST90002021_buildGRCh37.tsv.gz	GCST90002021_buildGRCh37.tsv.gz	Telomere length	Inverse variance weighted	143	0.260281	0.147357	0.0773398	-0.0285379	0.549101	1.2973	0.971865	1.7317
Telomere length	GCST90002021_buildGRCh37.tsv.gz	GCST90002021_buildGRCh37.tsv.gz	Telomere length	Simple mode	143	0.489221	0.481572	0.311413	-0.45466	1.4331	1.63105	0.634664	4.19168
Telomere length	GCST90002021_buildGRCh37.tsv.gz	GCST90002021_buildGRCh37.tsv.gz	Telomere length	Weighted mode	143	0.0553413	0.245079	0.821674	-0.425013	0.535696	1.0569	0.653761	1.70864
Telomere length	GCST90002020_buildGRCh37.tsv.gz	GCST90002020_buildGRCh37.tsv.gz	Telomere length	MR Egger	143	0.0644137	0.230503	0.78031	-0.387372	0.516199	1.06653	0.678838	1.67565
Telomere length	GCST90002020_buildGRCh37.tsv.gz	GCST90002020_buildGRCh37.tsv.gz	Telomere length	Weighted median	143	0.325934	0.230626	0.157581	-0.126094	0.777962	1.38532	0.881532	2.17703
Telomere length	GCST90002020_buildGRCh37.tsv.gz	GCST90002020_buildGRCh37.tsv.gz	Telomere length	Inverse variance weighted	143	0.372907	0.137843	0.00682432	0.102734	0.643079	1.45195	1.1082	1.90233
Telomere length	GCST90002020_buildGRCh37.tsv.gz	GCST90002020_buildGRCh37.tsv.gz	Telomere length	Simple mode	143	0.561825	0.440696	0.204442	-0.301939	1.42559	1.75387	0.739383	4.16031
Telomere length	GCST90002020_buildGRCh37.tsv.gz	GCST90002020_buildGRCh37.tsv.gz	Telomere length	Weighted mode	143	0.227695	0.258708	0.380279	-0.279372	0.734762	1.2557	0.756259	2.08498
Telomere length	GCST90002019_buildGRCh37.tsv.gz	GCST90002019_buildGRCh37.tsv.gz	Telomere length	MR Egger	143	0.00229402	0.224392	0.991858	-0.437514	0.442102	1.0023	0.64564	1.55597
Telomere length	GCST90002019_buildGRCh37.tsv.gz	GCST90002019_buildGRCh37.tsv.gz	Telomere length	Weighted median	143	0.327472	0.231033	0.156359	-0.125353	0.780298	1.38746	0.882185	2.18212
Telomere length	GCST90002019_buildGRCh37.tsv.gz	GCST90002019_buildGRCh37.tsv.gz	Telomere length	Inverse variance weighted	143	0.32287	0.133227	0.0153735	0.0617454	0.583996	1.38109	1.06369	1.79319
Telomere length	GCST90002019_buildGRCh37.tsv.gz	GCST90002019_buildGRCh37.tsv.gz	Telomere length	Simple mode	143	-0.159096	0.456633	0.728048	-1.0541	0.735905	0.852915	0.348507	2.08737
Telomere length	GCST90002019_buildGRCh37.tsv.gz	GCST90002019_buildGRCh37.tsv.gz	Telomere length	Weighted mode	143	0.121091	0.247033	0.624761	-0.363094	0.605276	1.12873	0.695521	1.83176
Telomere length	GCST90002018_buildGRCh37.tsv.gz	GCST90002018_buildGRCh37.tsv.gz	Telomere length	MR Egger	146	-0.183285	0.173299	0.291999	-0.522951	0.156382	0.832531	0.592769	1.16927
Telomere length	GCST90002018_buildGRCh37.tsv.gz	GCST90002018_buildGRCh37.tsv.gz	Telomere length	Weighted median	146	-0.341573	0.158969	0.0316598	-0.653151	-0.0299941	0.710652	0.520403	0.970451
Telomere length	GCST90002018_buildGRCh37.tsv.gz	GCST90002018_buildGRCh37.tsv.gz	Telomere length	Inverse variance weighted	146	-0.0752502	0.102692	0.463696	-0.276527	0.126026	0.927511	0.758413	1.13431
Telomere length	GCST90002018_buildGRCh37.tsv.gz	GCST90002018_buildGRCh37.tsv.gz	Telomere length	Simple mode	146	-0.18673	0.316917	0.556639	-0.807888	0.434428	0.829668	0.445799	1.54408
Telomere length	GCST90002018_buildGRCh37.tsv.gz	GCST90002018_buildGRCh37.tsv.gz	Telomere length	Weighted mode	146	-0.265277	0.164183	0.108324	-0.587076	0.0565217	0.766993	0.555951	1.05815
Telomere length	GCST90002017_buildGRCh37.tsv.gz	GCST90002017_buildGRCh37.tsv.gz	Telomere length	MR Egger	146	0.0474836	0.178292	0.79037	-0.301969	0.396936	1.04863	0.739361	1.48726
Telomere length	GCST90002017_buildGRCh37.tsv.gz	GCST90002017_buildGRCh37.tsv.gz	Telomere length	Weighted median	146	-0.0302689	0.173673	0.86164	-0.370668	0.31013	0.970185	0.690273	1.3636
Telomere length	GCST90002017_buildGRCh37.tsv.gz	GCST90002017_buildGRCh37.tsv.gz	Telomere length	Inverse variance weighted	146	0.0388571	0.105449	0.712507	-0.167824	0.245538	1.03962	0.845503	1.27831
Telomere length	GCST90002017_buildGRCh37.tsv.gz	GCST90002017_buildGRCh37.tsv.gz	Telomere length	Simple mode	146	-0.100488	0.332088	0.762632	-0.751382	0.550405	0.904396	0.471714	1.73396
Telomere length	GCST90002017_buildGRCh37.tsv.gz	GCST90002017_buildGRCh37.tsv.gz	Telomere length	Weighted mode	146	0.0247084	0.174908	0.887856	-0.318111	0.367527	1.02502	0.727522	1.44416
Telomere length	GCST90002016_buildGRCh37.tsv.gz	GCST90002016_buildGRCh37.tsv.gz	Telomere length	MR Egger	146	0.0170522	0.194915	0.930407	-0.36498	0.399085	1.0172	0.69421	1.49046
Telomere length	GCST90002016_buildGRCh37.tsv.gz	GCST90002016_buildGRCh37.tsv.gz	Telomere length	Weighted median	146	0.101303	0.165716	0.540998	-0.223501	0.426108	1.10661	0.799714	1.53129
Telomere length	GCST90002016_buildGRCh37.tsv.gz	GCST90002016_buildGRCh37.tsv.gz	Telomere length	Inverse variance weighted	146	0.0114887	0.115221	0.920575	-0.214345	0.237323	1.01155	0.80707	1.26785
Telomere length	GCST90002016_buildGRCh37.tsv.gz	GCST90002016_buildGRCh37.tsv.gz	Telomere length	Simple mode	146	0.194627	0.33598	0.563298	-0.463894	0.853147	1.21486	0.62883	2.34702
Telomere length	GCST90002016_buildGRCh37.tsv.gz	GCST90002016_buildGRCh37.tsv.gz	Telomere length	Weighted mode	146	0.0927095	0.169333	0.584878	-0.239183	0.424602	1.09714	0.787271	1.52898
Telomere length	GCST90002015_buildGRCh37.tsv.gz	GCST90002015_buildGRCh37.tsv.gz	Telomere length	MR Egger	146	0.00402812	0.194396	0.983497	-0.376988	0.385044	1.00404	0.685924	1.46968
Telomere length	GCST90002015_buildGRCh37.tsv.gz	GCST90002015_buildGRCh37.tsv.gz	Telomere length	Weighted median	146	0.0891666	0.163338	0.585133	-0.230975	0.409308	1.09326	0.793759	1.50578
Telomere length	GCST90002015_buildGRCh37.tsv.gz	GCST90002015_buildGRCh37.tsv.gz	Telomere length	Inverse variance weighted	146	0.00635848	0.114918	0.955875	-0.218881	0.231598	1.00638	0.803417	1.26061
Telomere length	GCST90002015_buildGRCh37.tsv.gz	GCST90002015_buildGRCh37.tsv.gz	Telomere length	Simple mode	146	0.208054	0.349532	0.552613	-0.477028	0.893137	1.23128	0.620625	2.44278
Telomere length	GCST90002015_buildGRCh37.tsv.gz	GCST90002015_buildGRCh37.tsv.gz	Telomere length	Weighted mode	146	0.0575279	0.177592	0.746456	-0.290553	0.405608	1.05921	0.74785	1.50021
Telomere length	GCST90002014_buildGRCh37.tsv.gz	GCST90002014_buildGRCh37.tsv.gz	Telomere length	MR Egger	146	-0.122676	0.1854	0.509232	-0.486059	0.240708	0.884551	0.615046	1.27215
Telomere length	GCST90002014_buildGRCh37.tsv.gz	GCST90002014_buildGRCh37.tsv.gz	Telomere length	Weighted median	146	-0.01375	0.170358	0.935671	-0.347652	0.320152	0.986344	0.706345	1.37734
Telomere length	GCST90002014_buildGRCh37.tsv.gz	GCST90002014_buildGRCh37.tsv.gz	Telomere length	Inverse variance weighted	146	0.114548	0.110573	0.300224	-0.102175	0.331272	1.12137	0.902872	1.39274
Telomere length	GCST90002014_buildGRCh37.tsv.gz	GCST90002014_buildGRCh37.tsv.gz	Telomere length	Simple mode	146	-0.321293	0.326129	0.326181	-0.960506	0.31792	0.725211	0.382699	1.37427
Telomere length	GCST90002014_buildGRCh37.tsv.gz	GCST90002014_buildGRCh37.tsv.gz	Telomere length	Weighted mode	146	-0.0548744	0.177485	0.757631	-0.402746	0.292997	0.946604	0.668482	1.34044
Telomere length	GCST90002013_buildGRCh37.tsv.gz	GCST90002013_buildGRCh37.tsv.gz	Telomere length	MR Egger	146	0.109736	0.17261	0.52595	-0.228579	0.448051	1.11598	0.795663	1.56526
Telomere length	GCST90002013_buildGRCh37.tsv.gz	GCST90002013_buildGRCh37.tsv.gz	Telomere length	Weighted median	146	0.126972	0.161156	0.430765	-0.188894	0.442838	1.13539	0.827874	1.55712
Telomere length	GCST90002013_buildGRCh37.tsv.gz	GCST90002013_buildGRCh37.tsv.gz	Telomere length	Inverse variance weighted	146	0.168207	0.102384	0.100403	-0.0324657	0.36888	1.18318	0.968056	1.44611
Telomere length	GCST90002013_buildGRCh37.tsv.gz	GCST90002013_buildGRCh37.tsv.gz	Telomere length	Simple mode	146	-0.0750886	0.311652	0.809944	-0.685927	0.53575	0.927661	0.503623	1.70873
Telomere length	GCST90002013_buildGRCh37.tsv.gz	GCST90002013_buildGRCh37.tsv.gz	Telomere length	Weighted mode	146	0.18912	0.172843	0.275695	-0.149653	0.527892	1.20819	0.861007	1.69536
Telomere length	GCST90002012_buildGRCh37.tsv.gz	GCST90002012_buildGRCh37.tsv.gz	Telomere length	MR Egger	146	0.124992	0.153041	0.415434	-0.174968	0.424952	1.13314	0.839484	1.52952
Telomere length	GCST90002012_buildGRCh37.tsv.gz	GCST90002012_buildGRCh37.tsv.gz	Telomere length	Weighted median	146	0.165208	0.149163	0.268048	-0.127151	0.457566	1.17964	0.880601	1.58022
Telomere length	GCST90002012_buildGRCh37.tsv.gz	GCST90002012_buildGRCh37.tsv.gz	Telomere length	Inverse variance weighted	146	0.184933	0.090565	0.0411521	0.00742585	0.362441	1.20314	1.00745	1.43683
Telomere length	GCST90002012_buildGRCh37.tsv.gz	GCST90002012_buildGRCh37.tsv.gz	Telomere length	Simple mode	146	0.28668	0.288766	0.322472	-0.279301	0.852661	1.332	0.756313	2.34588
Telomere length	GCST90002012_buildGRCh37.tsv.gz	GCST90002012_buildGRCh37.tsv.gz	Telomere length	Weighted mode	146	0.177747	0.152508	0.245733	-0.121168	0.476662	1.19452	0.885885	1.61069
Telomere length	GCST90002011_buildGRCh37.tsv.gz	GCST90002011_buildGRCh37.tsv.gz	Telomere length	MR Egger	146	0.105331	0.164477	0.522931	-0.217044	0.427706	1.11108	0.804895	1.53374
Telomere length	GCST90002011_buildGRCh37.tsv.gz	GCST90002011_buildGRCh37.tsv.gz	Telomere length	Weighted median	146	0.0887845	0.154489	0.565496	-0.214014	0.391583	1.09285	0.807337	1.47932
Telomere length	GCST90002011_buildGRCh37.tsv.gz	GCST90002011_buildGRCh37.tsv.gz	Telomere length	Inverse variance weighted	146	0.162898	0.0971518	0.0935948	-0.0275199	0.353315	1.17692	0.972855	1.42378
Telomere length	GCST90002011_buildGRCh37.tsv.gz	GCST90002011_buildGRCh37.tsv.gz	Telomere length	Simple mode	146	0.35986	0.268106	0.18162	-0.165629	0.885348	1.43313	0.847361	2.42383
Telomere length	GCST90002011_buildGRCh37.tsv.gz	GCST90002011_buildGRCh37.tsv.gz	Telomere length	Weighted mode	146	0.0137312	0.15893	0.931269	-0.297772	0.325234	1.01383	0.742471	1.38435
Telomere length	GCST90002010_buildGRCh37.tsv.gz	GCST90002010_buildGRCh37.tsv.gz	Telomere length	MR Egger	146	0.0562902	0.168732	0.739162	-0.274425	0.387005	1.0579	0.760009	1.47256
Telomere length	GCST90002010_buildGRCh37.tsv.gz	GCST90002010_buildGRCh37.tsv.gz	Telomere length	Weighted median	146	0.0686218	0.149738	0.646751	-0.224864	0.362108	1.07103	0.798625	1.43635
Telomere length	GCST90002010_buildGRCh37.tsv.gz	GCST90002010_buildGRCh37.tsv.gz	Telomere length	Inverse variance weighted	146	0.116342	0.0996717	0.243107	-0.0790141	0.311699	1.12338	0.924027	1.36574
Telomere length	GCST90002010_buildGRCh37.tsv.gz	GCST90002010_buildGRCh37.tsv.gz	Telomere length	Simple mode	146	0.0789327	0.300685	0.793301	-0.510409	0.668275	1.08213	0.60025	1.95087
Telomere length	GCST90002010_buildGRCh37.tsv.gz	GCST90002010_buildGRCh37.tsv.gz	Telomere length	Weighted mode	146	0.0789327	0.160306	0.623191	-0.235268	0.393133	1.08213	0.790359	1.48162
Telomere length	GCST90002009_buildGRCh37.tsv.gz	GCST90002009_buildGRCh37.tsv.gz	Telomere length	MR Egger	145	0.25231	0.155463	0.106801	-0.052398	0.557019	1.287	0.948951	1.74546
Telomere length	GCST90002009_buildGRCh37.tsv.gz	GCST90002009_buildGRCh37.tsv.gz	Telomere length	Weighted median	145	0.158528	0.143946	0.270766	-0.123606	0.440662	1.17178	0.883728	1.55374
Telomere length	GCST90002009_buildGRCh37.tsv.gz	GCST90002009_buildGRCh37.tsv.gz	Telomere length	Inverse variance weighted	145	0.10759	0.0924716	0.244629	-0.0736542	0.288834	1.11359	0.928993	1.33487
Telomere length	GCST90002009_buildGRCh37.tsv.gz	GCST90002009_buildGRCh37.tsv.gz	Telomere length	Simple mode	145	0.138826	0.28861	0.631235	-0.426849	0.704502	1.14892	0.652562	2.02284
Telomere length	GCST90002009_buildGRCh37.tsv.gz	GCST90002009_buildGRCh37.tsv.gz	Telomere length	Weighted mode	145	0.233773	0.150374	0.122233	-0.0609595	0.528505	1.26336	0.940861	1.69639
Telomere length	GCST90002008_buildGRCh37.tsv.gz	GCST90002008_buildGRCh37.tsv.gz	Telomere length	MR Egger	146	0.0300945	0.154275	0.845613	-0.272285	0.332474	1.03055	0.761637	1.39441
Telomere length	GCST90002008_buildGRCh37.tsv.gz	GCST90002008_buildGRCh37.tsv.gz	Telomere length	Weighted median	146	0.12789	0.147095	0.38461	-0.160417	0.416197	1.13643	0.851788	1.51618
Telomere length	GCST90002008_buildGRCh37.tsv.gz	GCST90002008_buildGRCh37.tsv.gz	Telomere length	Inverse variance weighted	146	0.17619	0.0914748	0.0540913	-0.00310053	0.355481	1.19266	0.996904	1.42687
Telomere length	GCST90002008_buildGRCh37.tsv.gz	GCST90002008_buildGRCh37.tsv.gz	Telomere length	Simple mode	146	-0.15431	0.29734	0.604573	-0.737097	0.428476	0.857006	0.478501	1.53492
Telomere length	GCST90002008_buildGRCh37.tsv.gz	GCST90002008_buildGRCh37.tsv.gz	Telomere length	Weighted mode	146	0.129371	0.15574	0.407518	-0.17588	0.434622	1.13811	0.838718	1.54438
Telomere length	GCST90002007_buildGRCh37.tsv.gz	GCST90002007_buildGRCh37.tsv.gz	Telomere length	MR Egger	145	0.152905	0.156069	0.328874	-0.152989	0.458799	1.16521	0.858139	1.58217
Telomere length	GCST90002007_buildGRCh37.tsv.gz	GCST90002007_buildGRCh37.tsv.gz	Telomere length	Weighted median	145	0.216397	0.147397	0.142069	-0.0725	0.505295	1.2416	0.930066	1.65747
Telomere length	GCST90002007_buildGRCh37.tsv.gz	GCST90002007_buildGRCh37.tsv.gz	Telomere length	Inverse variance weighted	145	0.0802551	0.0928381	0.387334	-0.101708	0.262218	1.08356	0.903294	1.29981
Telomere length	GCST90002007_buildGRCh37.tsv.gz	GCST90002007_buildGRCh37.tsv.gz	Telomere length	Simple mode	145	0.143046	0.263535	0.588107	-0.373482	0.659575	1.15378	0.688333	1.93397
Telomere length	GCST90002007_buildGRCh37.tsv.gz	GCST90002007_buildGRCh37.tsv.gz	Telomere length	Weighted mode	145	0.143046	0.143403	0.320187	-0.138023	0.424116	1.15378	0.871079	1.52824
Telomere length	GCST90002006_buildGRCh37.tsv.gz	GCST90002006_buildGRCh37.tsv.gz	Telomere length	MR Egger	146	0.0859901	0.157387	0.585663	-0.222488	0.394469	1.0898	0.800524	1.4836
Telomere length	GCST90002006_buildGRCh37.tsv.gz	GCST90002006_buildGRCh37.tsv.gz	Telomere length	Weighted median	146	0.0233431	0.142515	0.869893	-0.255985	0.302672	1.02362	0.774153	1.35347
Telomere length	GCST90002006_buildGRCh37.tsv.gz	GCST90002006_buildGRCh37.tsv.gz	Telomere length	Inverse variance weighted	146	0.138668	0.0929654	0.135803	-0.0435445	0.32088	1.14874	0.95739	1.37834
Telomere length	GCST90002006_buildGRCh37.tsv.gz	GCST90002006_buildGRCh37.tsv.gz	Telomere length	Simple mode	146	0.173382	0.256545	0.500223	-0.329447	0.676211	1.18932	0.719321	1.96641
Telomere length	GCST90002006_buildGRCh37.tsv.gz	GCST90002006_buildGRCh37.tsv.gz	Telomere length	Weighted mode	146	0.0700574	0.150488	0.642247	-0.224899	0.365014	1.07257	0.798597	1.44053
Telomere length	GCST90002005_buildGRCh37.tsv.gz	GCST90002005_buildGRCh37.tsv.gz	Telomere length	MR Egger	146	0.135863	0.15623	0.385944	-0.170346	0.442073	1.14553	0.843373	1.55593
Telomere length	GCST90002005_buildGRCh37.tsv.gz	GCST90002005_buildGRCh37.tsv.gz	Telomere length	Weighted median	146	0.124893	0.145514	0.390732	-0.160315	0.410101	1.13303	0.851876	1.50697
Telomere length	GCST90002005_buildGRCh37.tsv.gz	GCST90002005_buildGRCh37.tsv.gz	Telomere length	Inverse variance weighted	146	0.0756349	0.092535	0.41372	-0.105734	0.257004	1.07857	0.899664	1.29305
Telomere length	GCST90002005_buildGRCh37.tsv.gz	GCST90002005_buildGRCh37.tsv.gz	Telomere length	Simple mode	146	-0.225028	0.304361	0.460892	-0.821576	0.371519	0.798494	0.439738	1.44994
Telomere length	GCST90002005_buildGRCh37.tsv.gz	GCST90002005_buildGRCh37.tsv.gz	Telomere length	Weighted mode	146	0.133468	0.163908	0.416819	-0.187793	0.454728	1.14278	0.828786	1.57574
Telomere length	GCST90002004_buildGRCh37.tsv.gz	GCST90002004_buildGRCh37.tsv.gz	Telomere length	MR Egger	146	0.0961935	0.161864	0.553254	-0.221061	0.413448	1.10097	0.801668	1.51202
Telomere length	GCST90002004_buildGRCh37.tsv.gz	GCST90002004_buildGRCh37.tsv.gz	Telomere length	Weighted median	146	0.205887	0.147507	0.162782	-0.0832273	0.495001	1.22861	0.920142	1.6405
Telomere length	GCST90002004_buildGRCh37.tsv.gz	GCST90002004_buildGRCh37.tsv.gz	Telomere length	Inverse variance weighted	146	0.180126	0.0956673	0.0597222	-0.0073818	0.367634	1.19737	0.992645	1.44431
Telomere length	GCST90002004_buildGRCh37.tsv.gz	GCST90002004_buildGRCh37.tsv.gz	Telomere length	Simple mode	146	0.0509772	0.30087	0.865693	-0.538728	0.640683	1.0523	0.58349	1.89778
Telomere length	GCST90002004_buildGRCh37.tsv.gz	GCST90002004_buildGRCh37.tsv.gz	Telomere length	Weighted mode	146	0.235264	0.162265	0.149253	-0.0827755	0.553304	1.26524	0.920558	1.73899
Telomere length	GCST90002003_buildGRCh37.tsv.gz	GCST90002003_buildGRCh37.tsv.gz	Telomere length	MR Egger	146	-0.0180706	0.15334	0.906354	-0.318618	0.282477	0.982092	0.727153	1.32641
Telomere length	GCST90002003_buildGRCh37.tsv.gz	GCST90002003_buildGRCh37.tsv.gz	Telomere length	Weighted median	146	0.114243	0.14656	0.43569	-0.173015	0.4015	1.12102	0.841125	1.49406
Telomere length	GCST90002003_buildGRCh37.tsv.gz	GCST90002003_buildGRCh37.tsv.gz	Telomere length	Inverse variance weighted	146	0.204177	0.0914573	0.0255828	0.0249209	0.383433	1.22652	1.02523	1.46731
Telomere length	GCST90002003_buildGRCh37.tsv.gz	GCST90002003_buildGRCh37.tsv.gz	Telomere length	Simple mode	146	0.394345	0.285083	0.16871	-0.164418	0.953107	1.48341	0.848388	2.59376
Telomere length	GCST90002003_buildGRCh37.tsv.gz	GCST90002003_buildGRCh37.tsv.gz	Telomere length	Weighted mode	146	0.106864	0.150396	0.478504	-0.187912	0.401639	1.11278	0.828688	1.49427
Telomere length	GCST90002002_buildGRCh37.tsv.gz	GCST90002002_buildGRCh37.tsv.gz	Telomere length	MR Egger	146	-0.150229	0.154298	0.331873	-0.452654	0.152195	0.860511	0.635938	1.16439
Telomere length	GCST90002002_buildGRCh37.tsv.gz	GCST90002002_buildGRCh37.tsv.gz	Telomere length	Weighted median	146	-0.131453	0.149607	0.379589	-0.424683	0.161777	0.876821	0.653977	1.1756
Telomere length	GCST90002002_buildGRCh37.tsv.gz	GCST90002002_buildGRCh37.tsv.gz	Telomere length	Inverse variance weighted	146	0.00097367	0.0913222	0.991493	-0.178018	0.179965	1.00097	0.836927	1.19718
Telomere length	GCST90002002_buildGRCh37.tsv.gz	GCST90002002_buildGRCh37.tsv.gz	Telomere length	Simple mode	146	-0.227222	0.288165	0.431684	-0.792024	0.337581	0.796744	0.452927	1.40155
Telomere length	GCST90002002_buildGRCh37.tsv.gz	GCST90002002_buildGRCh37.tsv.gz	Telomere length	Weighted mode	146	-0.227222	0.159431	0.156246	-0.539706	0.0852623	0.796744	0.58292	1.089
Telomere length	GCST90002001_buildGRCh37.tsv.gz	GCST90002001_buildGRCh37.tsv.gz	Telomere length	MR Egger	146	0.120363	0.15516	0.439178	-0.183751	0.424476	1.12791	0.832143	1.52879
Telomere length	GCST90002001_buildGRCh37.tsv.gz	GCST90002001_buildGRCh37.tsv.gz	Telomere length	Weighted median	146	0.192274	0.143938	0.18161	-0.089844	0.474392	1.212	0.914074	1.60704
Telomere length	GCST90002001_buildGRCh37.tsv.gz	GCST90002001_buildGRCh37.tsv.gz	Telomere length	Inverse variance weighted	146	0.277218	0.0919633	0.00257456	0.0969696	0.457466	1.31945	1.10183	1.58006
Telomere length	GCST90002001_buildGRCh37.tsv.gz	GCST90002001_buildGRCh37.tsv.gz	Telomere length	Simple mode	146	0.189403	0.27467	0.49157	-0.348951	0.727756	1.20853	0.705428	2.07043
Telomere length	GCST90002001_buildGRCh37.tsv.gz	GCST90002001_buildGRCh37.tsv.gz	Telomere length	Weighted mode	146	0.104876	0.147924	0.479471	-0.185055	0.394807	1.11057	0.831058	1.4841
Telomere length	GCST90002000_buildGRCh37.tsv.gz	GCST90002000_buildGRCh37.tsv.gz	Telomere length	MR Egger	146	0.0198843	0.154022	0.897458	-0.281999	0.321767	1.02008	0.754275	1.37956
Telomere length	GCST90002000_buildGRCh37.tsv.gz	GCST90002000_buildGRCh37.tsv.gz	Telomere length	Weighted median	146	-0.0447129	0.142583	0.75383	-0.324175	0.234749	0.956272	0.723124	1.26459
Telomere length	GCST90002000_buildGRCh37.tsv.gz	GCST90002000_buildGRCh37.tsv.gz	Telomere length	Inverse variance weighted	146	0.0512032	0.090767	0.572674	-0.1267	0.229106	1.05254	0.880998	1.25748
Telomere length	GCST90002000_buildGRCh37.tsv.gz	GCST90002000_buildGRCh37.tsv.gz	Telomere length	Simple mode	146	0.212746	0.277264	0.444148	-0.330692	0.756184	1.23707	0.718427	2.13013
Telomere length	GCST90002000_buildGRCh37.tsv.gz	GCST90002000_buildGRCh37.tsv.gz	Telomere length	Weighted mode	146	-0.0472547	0.142935	0.741423	-0.327408	0.232899	0.953844	0.720789	1.26225
Telomere length	GCST90001999_buildGRCh37.tsv.gz	GCST90001999_buildGRCh37.tsv.gz	Telomere length	MR Egger	146	0.214697	0.160702	0.183659	-0.100279	0.529673	1.23949	0.904585	1.69838
Telomere length	GCST90001999_buildGRCh37.tsv.gz	GCST90001999_buildGRCh37.tsv.gz	Telomere length	Weighted median	146	0.100034	0.145936	0.493053	-0.186001	0.386068	1.10521	0.830273	1.47119
Telomere length	GCST90001999_buildGRCh37.tsv.gz	GCST90001999_buildGRCh37.tsv.gz	Telomere length	Inverse variance weighted	146	0.124954	0.0949622	0.18823	-0.0611715	0.31108	1.1331	0.940662	1.3649
Telomere length	GCST90001999_buildGRCh37.tsv.gz	GCST90001999_buildGRCh37.tsv.gz	Telomere length	Simple mode	146	0.323192	0.266487	0.227184	-0.199123	0.845507	1.38153	0.819449	2.32916
Telomere length	GCST90001999_buildGRCh37.tsv.gz	GCST90001999_buildGRCh37.tsv.gz	Telomere length	Weighted mode	146	0.187524	0.146655	0.203052	-0.0999186	0.474967	1.20626	0.904911	1.60796
Telomere length	GCST90001998_buildGRCh37.tsv.gz	GCST90001998_buildGRCh37.tsv.gz	Telomere length	MR Egger	146	-0.0693259	0.156202	0.657837	-0.375481	0.23683	0.933023	0.686958	1.26723
Telomere length	GCST90001998_buildGRCh37.tsv.gz	GCST90001998_buildGRCh37.tsv.gz	Telomere length	Weighted median	146	-0.00512854	0.15207	0.973097	-0.303185	0.292928	0.994885	0.738463	1.34035
Telomere length	GCST90001998_buildGRCh37.tsv.gz	GCST90001998_buildGRCh37.tsv.gz	Telomere length	Inverse variance weighted	146	0.0505487	0.0924109	0.584379	-0.130577	0.231674	1.05185	0.877589	1.26071
Telomere length	GCST90001998_buildGRCh37.tsv.gz	GCST90001998_buildGRCh37.tsv.gz	Telomere length	Simple mode	146	0.0275672	0.271793	0.919351	-0.505147	0.560281	1.02795	0.603417	1.75117
Telomere length	GCST90001998_buildGRCh37.tsv.gz	GCST90001998_buildGRCh37.tsv.gz	Telomere length	Weighted mode	146	-0.0613723	0.163404	0.707773	-0.381644	0.2589	0.940473	0.682738	1.2955
Telomere length	GCST90001997_buildGRCh37.tsv.gz	GCST90001997_buildGRCh37.tsv.gz	Telomere length	MR Egger	146	0.0865444	0.167517	0.606207	-0.241789	0.414878	1.0904	0.785221	1.51419
Telomere length	GCST90001997_buildGRCh37.tsv.gz	GCST90001997_buildGRCh37.tsv.gz	Telomere length	Weighted median	146	0.0968341	0.154861	0.531775	-0.206693	0.400361	1.10168	0.81327	1.49236
Telomere length	GCST90001997_buildGRCh37.tsv.gz	GCST90001997_buildGRCh37.tsv.gz	Telomere length	Inverse variance weighted	146	0.116641	0.0988658	0.238082	-0.0771356	0.310418	1.12372	0.925764	1.364
Telomere length	GCST90001997_buildGRCh37.tsv.gz	GCST90001997_buildGRCh37.tsv.gz	Telomere length	Simple mode	146	-0.315868	0.305911	0.303534	-0.915453	0.283717	0.729156	0.400335	1.32806
Telomere length	GCST90001997_buildGRCh37.tsv.gz	GCST90001997_buildGRCh37.tsv.gz	Telomere length	Weighted mode	146	0.0423036	0.166863	0.800224	-0.284748	0.369355	1.04321	0.752204	1.4468
Telomere length	GCST90001996_buildGRCh37.tsv.gz	GCST90001996_buildGRCh37.tsv.gz	Telomere length	MR Egger	146	0.146489	0.15731	0.353303	-0.161839	0.454816	1.15776	0.850578	1.57588
Telomere length	GCST90001996_buildGRCh37.tsv.gz	GCST90001996_buildGRCh37.tsv.gz	Telomere length	Weighted median	146	0.146031	0.151675	0.335652	-0.151251	0.443314	1.15723	0.859632	1.55786
Telomere length	GCST90001996_buildGRCh37.tsv.gz	GCST90001996_buildGRCh37.tsv.gz	Telomere length	Inverse variance weighted	146	0.160512	0.0927906	0.083661	-0.0213578	0.342381	1.17411	0.978869	1.4083
Telomere length	GCST90001996_buildGRCh37.tsv.gz	GCST90001996_buildGRCh37.tsv.gz	Telomere length	Simple mode	146	0.298615	0.299927	0.321092	-0.289243	0.886472	1.34799	0.74883	2.42655
Telomere length	GCST90001996_buildGRCh37.tsv.gz	GCST90001996_buildGRCh37.tsv.gz	Telomere length	Weighted mode	146	0.298615	0.159756	0.0636137	-0.014508	0.611738	1.34799	0.985597	1.84363
Telomere length	GCST90001995_buildGRCh37.tsv.gz	GCST90001995_buildGRCh37.tsv.gz	Telomere length	MR Egger	146	0.150317	0.165046	0.363945	-0.173174	0.473808	1.1622	0.840992	1.6061
Telomere length	GCST90001995_buildGRCh37.tsv.gz	GCST90001995_buildGRCh37.tsv.gz	Telomere length	Weighted median	146	0.0934841	0.153992	0.543804	-0.20834	0.395308	1.09799	0.811931	1.48484
Telomere length	GCST90001995_buildGRCh37.tsv.gz	GCST90001995_buildGRCh37.tsv.gz	Telomere length	Inverse variance weighted	146	0.128991	0.0973851	0.185323	-0.061884	0.319866	1.13768	0.939992	1.37694
Telomere length	GCST90001995_buildGRCh37.tsv.gz	GCST90001995_buildGRCh37.tsv.gz	Telomere length	Simple mode	146	-0.21557	0.299689	0.473107	-0.80296	0.371821	0.806082	0.448001	1.45037
Telomere length	GCST90001995_buildGRCh37.tsv.gz	GCST90001995_buildGRCh37.tsv.gz	Telomere length	Weighted mode	146	0.103885	0.157129	0.509566	-0.204087	0.411858	1.10947	0.815391	1.50962
Telomere length	GCST90001994_buildGRCh37.tsv.gz	GCST90001994_buildGRCh37.tsv.gz	Telomere length	MR Egger	146	-0.0348829	0.156135	0.823529	-0.340908	0.271142	0.965718	0.711125	1.31146
Telomere length	GCST90001994_buildGRCh37.tsv.gz	GCST90001994_buildGRCh37.tsv.gz	Telomere length	Weighted median	146	0.130586	0.1516	0.389025	-0.166549	0.427722	1.1395	0.846581	1.53376
Telomere length	GCST90001994_buildGRCh37.tsv.gz	GCST90001994_buildGRCh37.tsv.gz	Telomere length	Inverse variance weighted	146	0.18835	0.0930619	0.0429784	0.00594854	0.370751	1.20726	1.00597	1.44882
Telomere length	GCST90001994_buildGRCh37.tsv.gz	GCST90001994_buildGRCh37.tsv.gz	Telomere length	Simple mode	146	-0.287823	0.296028	0.332529	-0.868038	0.292392	0.749894	0.419774	1.33963
Telomere length	GCST90001994_buildGRCh37.tsv.gz	GCST90001994_buildGRCh37.tsv.gz	Telomere length	Weighted mode	146	0.0269599	0.15527	0.862397	-0.277369	0.331289	1.02733	0.757775	1.39276
Telomere length	GCST90001993_buildGRCh37.tsv.gz	GCST90001993_buildGRCh37.tsv.gz	Telomere length	MR Egger	146	-0.177614	0.15357	0.249365	-0.478612	0.123384	0.837265	0.619643	1.13132
Telomere length	GCST90001993_buildGRCh37.tsv.gz	GCST90001993_buildGRCh37.tsv.gz	Telomere length	Weighted median	146	-0.142435	0.151423	0.346888	-0.439225	0.154355	0.867244	0.644535	1.1669
Telomere length	GCST90001993_buildGRCh37.tsv.gz	GCST90001993_buildGRCh37.tsv.gz	Telomere length	Inverse variance weighted	146	-0.0074023	0.0908955	0.935094	-0.185558	0.170753	0.992625	0.830641	1.1862
Telomere length	GCST90001993_buildGRCh37.tsv.gz	GCST90001993_buildGRCh37.tsv.gz	Telomere length	Simple mode	146	-0.39901	0.315606	0.208162	-1.0176	0.219577	0.670984	0.361462	1.24555
Telomere length	GCST90001993_buildGRCh37.tsv.gz	GCST90001993_buildGRCh37.tsv.gz	Telomere length	Weighted mode	146	-0.167479	0.180579	0.35523	-0.521413	0.186455	0.845794	0.593681	1.20497
Telomere length	GCST90001992_buildGRCh37.tsv.gz	GCST90001992_buildGRCh37.tsv.gz	Telomere length	MR Egger	146	-0.00725958	0.157258	0.963244	-0.315486	0.300967	0.992767	0.729434	1.35116
Telomere length	GCST90001992_buildGRCh37.tsv.gz	GCST90001992_buildGRCh37.tsv.gz	Telomere length	Weighted median	146	0.177882	0.143506	0.215143	-0.103389	0.459153	1.19468	0.901776	1.58273
Telomere length	GCST90001992_buildGRCh37.tsv.gz	GCST90001992_buildGRCh37.tsv.gz	Telomere length	Inverse variance weighted	146	0.144223	0.0931698	0.121632	-0.0383897	0.326836	1.15514	0.962338	1.38657
Telomere length	GCST90001992_buildGRCh37.tsv.gz	GCST90001992_buildGRCh37.tsv.gz	Telomere length	Simple mode	146	0.523546	0.267237	0.0520185	-0.000238452	1.04733	1.688	0.999762	2.85003
Telomere length	GCST90001992_buildGRCh37.tsv.gz	GCST90001992_buildGRCh37.tsv.gz	Telomere length	Weighted mode	146	0.186015	0.152779	0.225376	-0.113432	0.485461	1.20444	0.892765	1.62492
Telomere length	GCST90001991_buildGRCh37.tsv.gz	GCST90001991_buildGRCh37.tsv.gz	Telomere length	MR Egger	146	0.104194	0.165692	0.530448	-0.220563	0.428952	1.10982	0.802067	1.53565
Telomere length	GCST90001991_buildGRCh37.tsv.gz	GCST90001991_buildGRCh37.tsv.gz	Telomere length	Weighted median	146	0.192837	0.149407	0.196812	-0.0999996	0.485674	1.21269	0.904838	1.62527
Telomere length	GCST90001991_buildGRCh37.tsv.gz	GCST90001991_buildGRCh37.tsv.gz	Telomere length	Inverse variance weighted	146	0.162778	0.0978886	0.0963346	-0.0290838	0.35464	1.17678	0.971335	1.42567
Telomere length	GCST90001991_buildGRCh37.tsv.gz	GCST90001991_buildGRCh37.tsv.gz	Telomere length	Simple mode	146	0.175229	0.313519	0.577085	-0.439269	0.789727	1.19152	0.644508	2.2028
Telomere length	GCST90001991_buildGRCh37.tsv.gz	GCST90001991_buildGRCh37.tsv.gz	Telomere length	Weighted mode	146	0.175229	0.16605	0.293053	-0.150229	0.500688	1.19152	0.860511	1.64986
Telomere length	GCST90001990_buildGRCh37.tsv.gz	GCST90001990_buildGRCh37.tsv.gz	Telomere length	MR Egger	146	-0.0313409	0.156244	0.841303	-0.33758	0.274898	0.969145	0.713495	1.3164
Telomere length	GCST90001990_buildGRCh37.tsv.gz	GCST90001990_buildGRCh37.tsv.gz	Telomere length	Weighted median	146	0.00227534	0.151556	0.988022	-0.294774	0.299325	1.00228	0.7447	1.34895
Telomere length	GCST90001990_buildGRCh37.tsv.gz	GCST90001990_buildGRCh37.tsv.gz	Telomere length	Inverse variance weighted	146	0.127843	0.0927096	0.167907	-0.0538678	0.309554	1.13637	0.947557	1.36282
Telomere length	GCST90001990_buildGRCh37.tsv.gz	GCST90001990_buildGRCh37.tsv.gz	Telomere length	Simple mode	146	0.118738	0.282754	0.675154	-0.435459	0.672935	1.12608	0.646968	1.95998
Telomere length	GCST90001990_buildGRCh37.tsv.gz	GCST90001990_buildGRCh37.tsv.gz	Telomere length	Weighted mode	146	-0.104587	0.167868	0.534244	-0.433609	0.224435	0.900697	0.648166	1.25162
Telomere length	GCST90001989_buildGRCh37.tsv.gz	GCST90001989_buildGRCh37.tsv.gz	Telomere length	MR Egger	146	0.1894	0.157652	0.231577	-0.119598	0.498398	1.20852	0.887277	1.64608
Telomere length	GCST90001989_buildGRCh37.tsv.gz	GCST90001989_buildGRCh37.tsv.gz	Telomere length	Weighted median	146	0.124225	0.149637	0.406438	-0.169063	0.417513	1.13227	0.844456	1.51818
Telomere length	GCST90001989_buildGRCh37.tsv.gz	GCST90001989_buildGRCh37.tsv.gz	Telomere length	Inverse variance weighted	146	0.212323	0.0930953	0.0225657	0.0298564	0.39479	1.23655	1.03031	1.48407
Telomere length	GCST90001989_buildGRCh37.tsv.gz	GCST90001989_buildGRCh37.tsv.gz	Telomere length	Simple mode	146	0.446204	0.277496	0.110018	-0.0976887	0.990097	1.56237	0.906931	2.6915
Telomere length	GCST90001989_buildGRCh37.tsv.gz	GCST90001989_buildGRCh37.tsv.gz	Telomere length	Weighted mode	146	0.134257	0.151989	0.378518	-0.163641	0.432156	1.14369	0.849046	1.54058
Telomere length	GCST90001988_buildGRCh37.tsv.gz	GCST90001988_buildGRCh37.tsv.gz	Telomere length	MR Egger	146	0.120342	0.167376	0.473311	-0.207715	0.448399	1.12788	0.812438	1.5658
Telomere length	GCST90001988_buildGRCh37.tsv.gz	GCST90001988_buildGRCh37.tsv.gz	Telomere length	Weighted median	146	0.215464	0.151285	0.15438	-0.0810539	0.511982	1.24044	0.922144	1.6686
Telomere length	GCST90001988_buildGRCh37.tsv.gz	GCST90001988_buildGRCh37.tsv.gz	Telomere length	Inverse variance weighted	146	0.179602	0.0988831	0.0693231	-0.0142087	0.373413	1.19674	0.985892	1.45268
Telomere length	GCST90001988_buildGRCh37.tsv.gz	GCST90001988_buildGRCh37.tsv.gz	Telomere length	Simple mode	146	0.233635	0.322614	0.470113	-0.398688	0.865958	1.26318	0.6712	2.37728
Telomere length	GCST90001988_buildGRCh37.tsv.gz	GCST90001988_buildGRCh37.tsv.gz	Telomere length	Weighted mode	146	0.233635	0.16775	0.165825	-0.0951546	0.562425	1.26318	0.909232	1.75492
Telomere length	GCST90001987_buildGRCh37.tsv.gz	GCST90001987_buildGRCh37.tsv.gz	Telomere length	MR Egger	146	0.145367	0.155389	0.351093	-0.159194	0.449929	1.15646	0.852831	1.5682
Telomere length	GCST90001987_buildGRCh37.tsv.gz	GCST90001987_buildGRCh37.tsv.gz	Telomere length	Weighted median	146	0.0803871	0.145625	0.580938	-0.205038	0.365812	1.08371	0.814616	1.44168
Telomere length	GCST90001987_buildGRCh37.tsv.gz	GCST90001987_buildGRCh37.tsv.gz	Telomere length	Inverse variance weighted	146	0.147805	0.0920649	0.108396	-0.0326419	0.328252	1.15929	0.967885	1.38854
Telomere length	GCST90001987_buildGRCh37.tsv.gz	GCST90001987_buildGRCh37.tsv.gz	Telomere length	Simple mode	146	0.174973	0.239795	0.466765	-0.295025	0.644971	1.19121	0.744513	1.90593
Telomere length	GCST90001987_buildGRCh37.tsv.gz	GCST90001987_buildGRCh37.tsv.gz	Telomere length	Weighted mode	146	0.0657296	0.150603	0.663164	-0.229452	0.360911	1.06794	0.794969	1.43464
Telomere length	GCST90001986_buildGRCh37.tsv.gz	GCST90001986_buildGRCh37.tsv.gz	Telomere length	MR Egger	146	-0.0265273	0.151446	0.8612	-0.323361	0.270307	0.973821	0.723712	1.31037
Telomere length	GCST90001986_buildGRCh37.tsv.gz	GCST90001986_buildGRCh37.tsv.gz	Telomere length	Weighted median	146	0.0133286	0.145871	0.927197	-0.272578	0.299235	1.01342	0.761414	1.34883
Telomere length	GCST90001986_buildGRCh37.tsv.gz	GCST90001986_buildGRCh37.tsv.gz	Telomere length	Inverse variance weighted	146	0.0451789	0.0896871	0.614445	-0.130608	0.220966	1.04622	0.877562	1.24728
Telomere length	GCST90001986_buildGRCh37.tsv.gz	GCST90001986_buildGRCh37.tsv.gz	Telomere length	Simple mode	146	-0.170277	0.268417	0.526837	-0.696374	0.355821	0.843431	0.498389	1.42735
Telomere length	GCST90001986_buildGRCh37.tsv.gz	GCST90001986_buildGRCh37.tsv.gz	Telomere length	Weighted mode	146	-0.0572169	0.158819	0.719173	-0.368502	0.254068	0.944389	0.69177	1.28926
Telomere length	GCST90001985_buildGRCh37.tsv.gz	GCST90001985_buildGRCh37.tsv.gz	Telomere length	MR Egger	146	-0.00922996	0.167946	0.956248	-0.338404	0.319944	0.990813	0.712907	1.37705
Telomere length	GCST90001985_buildGRCh37.tsv.gz	GCST90001985_buildGRCh37.tsv.gz	Telomere length	Weighted median	146	0.0438361	0.148306	0.767551	-0.246843	0.334515	1.04481	0.781263	1.39726
Telomere length	GCST90001985_buildGRCh37.tsv.gz	GCST90001985_buildGRCh37.tsv.gz	Telomere length	Inverse variance weighted	146	0.0688986	0.0992171	0.487417	-0.125567	0.263364	1.07133	0.881997	1.3013
Telomere length	GCST90001985_buildGRCh37.tsv.gz	GCST90001985_buildGRCh37.tsv.gz	Telomere length	Simple mode	146	0.197124	0.261876	0.452827	-0.316152	0.710401	1.2179	0.728948	2.03481
Telomere length	GCST90001985_buildGRCh37.tsv.gz	GCST90001985_buildGRCh37.tsv.gz	Telomere length	Weighted mode	146	0.063982	0.162008	0.693475	-0.253555	0.381519	1.06607	0.776037	1.46451
Telomere length	GCST90001984_buildGRCh37.tsv.gz	GCST90001984_buildGRCh37.tsv.gz	Telomere length	MR Egger	145	-0.0121598	0.15997	0.939515	-0.325701	0.301381	0.987914	0.722021	1.35172
Telomere length	GCST90001984_buildGRCh37.tsv.gz	GCST90001984_buildGRCh37.tsv.gz	Telomere length	Weighted median	145	-0.0344372	0.148851	0.81704	-0.326186	0.257311	0.966149	0.721671	1.29345
Telomere length	GCST90001984_buildGRCh37.tsv.gz	GCST90001984_buildGRCh37.tsv.gz	Telomere length	Inverse variance weighted	145	0.0681455	0.0949639	0.473008	-0.117984	0.254275	1.07052	0.888711	1.28953
Telomere length	GCST90001984_buildGRCh37.tsv.gz	GCST90001984_buildGRCh37.tsv.gz	Telomere length	Simple mode	145	0.0968696	0.293426	0.741779	-0.478245	0.671984	1.10172	0.61987	1.95812
Telomere length	GCST90001984_buildGRCh37.tsv.gz	GCST90001984_buildGRCh37.tsv.gz	Telomere length	Weighted mode	145	-0.0089855	0.161251	0.955639	-0.325037	0.307066	0.991055	0.722501	1.35943
Telomere length	GCST90001983_buildGRCh37.tsv.gz	GCST90001983_buildGRCh37.tsv.gz	Telomere length	MR Egger	146	-0.0882891	0.152517	0.563575	-0.387223	0.210645	0.915496	0.678939	1.23447
Telomere length	GCST90001983_buildGRCh37.tsv.gz	GCST90001983_buildGRCh37.tsv.gz	Telomere length	Weighted median	146	-0.0334715	0.146728	0.819553	-0.321058	0.254115	0.967082	0.725381	1.28932
Telomere length	GCST90001983_buildGRCh37.tsv.gz	GCST90001983_buildGRCh37.tsv.gz	Telomere length	Inverse variance weighted	146	0.0565734	0.0903458	0.531192	-0.120504	0.233651	1.0582	0.886473	1.2632
Telomere length	GCST90001983_buildGRCh37.tsv.gz	GCST90001983_buildGRCh37.tsv.gz	Telomere length	Simple mode	146	-0.0991448	0.291941	0.734645	-0.671349	0.473059	0.905612	0.511019	1.6049
Telomere length	GCST90001983_buildGRCh37.tsv.gz	GCST90001983_buildGRCh37.tsv.gz	Telomere length	Weighted mode	146	-0.0599114	0.162842	0.713476	-0.379081	0.259258	0.941848	0.68449	1.29597
Telomere length	GCST90001982_buildGRCh37.tsv.gz	GCST90001982_buildGRCh37.tsv.gz	Telomere length	MR Egger	146	-0.0495678	0.174627	0.776933	-0.391837	0.292701	0.951641	0.675814	1.34004
Telomere length	GCST90001982_buildGRCh37.tsv.gz	GCST90001982_buildGRCh37.tsv.gz	Telomere length	Weighted median	146	-0.0457296	0.143137	0.749362	-0.326279	0.23482	0.9553	0.721604	1.26468
Telomere length	GCST90001982_buildGRCh37.tsv.gz	GCST90001982_buildGRCh37.tsv.gz	Telomere length	Inverse variance weighted	146	0.126136	0.103513	0.223013	-0.0767488	0.329021	1.13444	0.926122	1.38961
Telomere length	GCST90001982_buildGRCh37.tsv.gz	GCST90001982_buildGRCh37.tsv.gz	Telomere length	Simple mode	146	0.146459	0.274454	0.594409	-0.39147	0.684388	1.15773	0.676062	1.98256
Telomere length	GCST90001982_buildGRCh37.tsv.gz	GCST90001982_buildGRCh37.tsv.gz	Telomere length	Weighted mode	146	-0.0340086	0.151407	0.822593	-0.330766	0.262749	0.966563	0.718373	1.3005
Telomere length	GCST90001981_buildGRCh37.tsv.gz	GCST90001981_buildGRCh37.tsv.gz	Telomere length	MR Egger	146	0.0641786	0.167389	0.701981	-0.263903	0.39226	1.06628	0.768048	1.48032
Telomere length	GCST90001981_buildGRCh37.tsv.gz	GCST90001981_buildGRCh37.tsv.gz	Telomere length	Weighted median	146	0.079279	0.143967	0.581855	-0.202895	0.361453	1.08251	0.816364	1.43541
Telomere length	GCST90001981_buildGRCh37.tsv.gz	GCST90001981_buildGRCh37.tsv.gz	Telomere length	Inverse variance weighted	146	0.168022	0.0989764	0.0895832	-0.0259713	0.362016	1.18296	0.974363	1.43622
Telomere length	GCST90001981_buildGRCh37.tsv.gz	GCST90001981_buildGRCh37.tsv.gz	Telomere length	Simple mode	146	-0.107563	0.282549	0.703992	-0.66136	0.446234	0.89802	0.516149	1.56242
Telomere length	GCST90001981_buildGRCh37.tsv.gz	GCST90001981_buildGRCh37.tsv.gz	Telomere length	Weighted mode	146	0.116203	0.147267	0.431361	-0.172439	0.404846	1.12322	0.841609	1.49907
Telomere length	GCST90001980_buildGRCh37.tsv.gz	GCST90001980_buildGRCh37.tsv.gz	Telomere length	MR Egger	146	0.00814321	0.155296	0.958253	-0.296237	0.312524	1.00818	0.743611	1.36687
Telomere length	GCST90001980_buildGRCh37.tsv.gz	GCST90001980_buildGRCh37.tsv.gz	Telomere length	Weighted median	146	0.0912759	0.144791	0.528433	-0.192514	0.375065	1.09557	0.824883	1.45509
Telomere length	GCST90001980_buildGRCh37.tsv.gz	GCST90001980_buildGRCh37.tsv.gz	Telomere length	Inverse variance weighted	146	0.0624181	0.0919192	0.497103	-0.117743	0.24258	1.06441	0.888924	1.27453
Telomere length	GCST90001980_buildGRCh37.tsv.gz	GCST90001980_buildGRCh37.tsv.gz	Telomere length	Simple mode	146	-0.00313762	0.268305	0.990686	-0.529016	0.522741	0.996867	0.589185	1.68664
Telomere length	GCST90001980_buildGRCh37.tsv.gz	GCST90001980_buildGRCh37.tsv.gz	Telomere length	Weighted mode	146	0.0502105	0.148113	0.735099	-0.24009	0.340511	1.05149	0.786557	1.40567
Telomere length	GCST90001979_buildGRCh37.tsv.gz	GCST90001979_buildGRCh37.tsv.gz	Telomere length	MR Egger	146	0.281298	0.154537	0.070795	-0.021594	0.584191	1.32485	0.978637	1.79354
Telomere length	GCST90001979_buildGRCh37.tsv.gz	GCST90001979_buildGRCh37.tsv.gz	Telomere length	Weighted median	146	0.0380162	0.142649	0.789853	-0.241576	0.317608	1.03875	0.785389	1.37384
Telomere length	GCST90001979_buildGRCh37.tsv.gz	GCST90001979_buildGRCh37.tsv.gz	Telomere length	Inverse variance weighted	146	0.0286321	0.0916327	0.754686	-0.150968	0.208232	1.02905	0.859875	1.2315
Telomere length	GCST90001979_buildGRCh37.tsv.gz	GCST90001979_buildGRCh37.tsv.gz	Telomere length	Simple mode	146	-0.257141	0.302403	0.396546	-0.849852	0.33557	0.773259	0.427478	1.39874
Telomere length	GCST90001979_buildGRCh37.tsv.gz	GCST90001979_buildGRCh37.tsv.gz	Telomere length	Weighted mode	146	0.0389571	0.159067	0.806872	-0.272814	0.350728	1.03973	0.761235	1.4201
Telomere length	GCST90001978_buildGRCh37.tsv.gz	GCST90001978_buildGRCh37.tsv.gz	Telomere length	MR Egger	146	-0.0398151	0.163019	0.807396	-0.359332	0.279702	0.960967	0.698143	1.32274
Telomere length	GCST90001978_buildGRCh37.tsv.gz	GCST90001978_buildGRCh37.tsv.gz	Telomere length	Weighted median	146	0.0425421	0.149325	0.775723	-0.250134	0.335218	1.04346	0.778696	1.39825
Telomere length	GCST90001978_buildGRCh37.tsv.gz	GCST90001978_buildGRCh37.tsv.gz	Telomere length	Inverse variance weighted	146	0.0731561	0.096587	0.448804	-0.116154	0.262467	1.0759	0.890338	1.30013
Telomere length	GCST90001978_buildGRCh37.tsv.gz	GCST90001978_buildGRCh37.tsv.gz	Telomere length	Simple mode	146	0.0463692	0.275303	0.86648	-0.493224	0.585963	1.04746	0.610654	1.79672
Telomere length	GCST90001978_buildGRCh37.tsv.gz	GCST90001978_buildGRCh37.tsv.gz	Telomere length	Weighted mode	146	-0.0736209	0.160252	0.64663	-0.387715	0.240473	0.929024	0.678606	1.27185
Telomere length	GCST90001977_buildGRCh37.tsv.gz	GCST90001977_buildGRCh37.tsv.gz	Telomere length	MR Egger	146	-0.206975	0.160939	0.20049	-0.522415	0.108465	0.81304	0.593086	1.11457
Telomere length	GCST90001977_buildGRCh37.tsv.gz	GCST90001977_buildGRCh37.tsv.gz	Telomere length	Weighted median	146	0.0579267	0.152014	0.703157	-0.240021	0.355874	1.05964	0.786612	1.42743
Telomere length	GCST90001977_buildGRCh37.tsv.gz	GCST90001977_buildGRCh37.tsv.gz	Telomere length	Inverse variance weighted	146	-0.082201	0.0954592	0.389177	-0.269301	0.104899	0.921087	0.763913	1.1106
Telomere length	GCST90001977_buildGRCh37.tsv.gz	GCST90001977_buildGRCh37.tsv.gz	Telomere length	Simple mode	146	0.0244261	0.281083	0.930871	-0.526497	0.575349	1.02473	0.590671	1.77775
Telomere length	GCST90001977_buildGRCh37.tsv.gz	GCST90001977_buildGRCh37.tsv.gz	Telomere length	Weighted mode	146	-0.0845432	0.163749	0.606433	-0.405491	0.236405	0.918932	0.666649	1.26669
Telomere length	GCST90001976_buildGRCh37.tsv.gz	GCST90001976_buildGRCh37.tsv.gz	Telomere length	MR Egger	146	-0.0645523	0.16645	0.698723	-0.390794	0.26169	0.937487	0.676519	1.29912
Telomere length	GCST90001976_buildGRCh37.tsv.gz	GCST90001976_buildGRCh37.tsv.gz	Telomere length	Weighted median	146	0.0307376	0.15034	0.837999	-0.263929	0.325405	1.03121	0.768028	1.38459
Telomere length	GCST90001976_buildGRCh37.tsv.gz	GCST90001976_buildGRCh37.tsv.gz	Telomere length	Inverse variance weighted	146	-0.00704128	0.098484	0.943002	-0.20007	0.185987	0.992983	0.818673	1.20441
Telomere length	GCST90001976_buildGRCh37.tsv.gz	GCST90001976_buildGRCh37.tsv.gz	Telomere length	Simple mode	146	0.0273524	0.313142	0.930515	-0.586405	0.64111	1.02773	0.556324	1.89859
Telomere length	GCST90001976_buildGRCh37.tsv.gz	GCST90001976_buildGRCh37.tsv.gz	Telomere length	Weighted mode	146	0.0273524	0.158405	0.863148	-0.28312	0.337825	1.02773	0.753429	1.4019
Telomere length	GCST90001975_buildGRCh37.tsv.gz	GCST90001975_buildGRCh37.tsv.gz	Telomere length	MR Egger	146	-0.0781224	0.162549	0.631524	-0.396718	0.240473	0.924851	0.672524	1.27185
Telomere length	GCST90001975_buildGRCh37.tsv.gz	GCST90001975_buildGRCh37.tsv.gz	Telomere length	Weighted median	146	0.0335122	0.148762	0.821766	-0.258061	0.325085	1.03408	0.772548	1.38415
Telomere length	GCST90001975_buildGRCh37.tsv.gz	GCST90001975_buildGRCh37.tsv.gz	Telomere length	Inverse variance weighted	146	0.0355296	0.0964414	0.712571	-0.153496	0.224555	1.03617	0.857705	1.25177
Telomere length	GCST90001975_buildGRCh37.tsv.gz	GCST90001975_buildGRCh37.tsv.gz	Telomere length	Simple mode	146	0.0617392	0.267199	0.817593	-0.46197	0.585448	1.06368	0.630041	1.7958
Telomere length	GCST90001975_buildGRCh37.tsv.gz	GCST90001975_buildGRCh37.tsv.gz	Telomere length	Weighted mode	146	-0.0789689	0.16218	0.627049	-0.396841	0.238903	0.924069	0.672441	1.26986
Telomere length	GCST90001974_buildGRCh37.tsv.gz	GCST90001974_buildGRCh37.tsv.gz	Telomere length	MR Egger	146	-0.280196	0.149207	0.0624175	-0.572641	0.0122504	0.755636	0.564034	1.01233
Telomere length	GCST90001974_buildGRCh37.tsv.gz	GCST90001974_buildGRCh37.tsv.gz	Telomere length	Weighted median	146	-0.15155	0.140218	0.27978	-0.426377	0.123278	0.859375	0.65287	1.1312
Telomere length	GCST90001974_buildGRCh37.tsv.gz	GCST90001974_buildGRCh37.tsv.gz	Telomere length	Inverse variance weighted	146	-0.122086	0.0887628	0.169003	-0.296061	0.0518895	0.885073	0.743742	1.05326
Telomere length	GCST90001974_buildGRCh37.tsv.gz	GCST90001974_buildGRCh37.tsv.gz	Telomere length	Simple mode	146	-0.0313202	0.271585	0.908348	-0.563626	0.500986	0.969165	0.569141	1.65035
Telomere length	GCST90001974_buildGRCh37.tsv.gz	GCST90001974_buildGRCh37.tsv.gz	Telomere length	Weighted mode	146	-0.234773	0.168323	0.165216	-0.564685	0.0951397	0.790751	0.568539	1.09981
Telomere length	GCST90001973_buildGRCh37.tsv.gz	GCST90001973_buildGRCh37.tsv.gz	Telomere length	MR Egger	146	-0.171532	0.165109	0.300592	-0.495145	0.152082	0.842374	0.609483	1.16426
Telomere length	GCST90001973_buildGRCh37.tsv.gz	GCST90001973_buildGRCh37.tsv.gz	Telomere length	Weighted median	146	0.064753	0.161399	0.688275	-0.25159	0.381096	1.0669	0.777564	1.46389
Telomere length	GCST90001973_buildGRCh37.tsv.gz	GCST90001973_buildGRCh37.tsv.gz	Telomere length	Inverse variance weighted	146	-0.117236	0.0977175	0.230239	-0.308762	0.0742904	0.889375	0.734355	1.07712
Telomere length	GCST90001973_buildGRCh37.tsv.gz	GCST90001973_buildGRCh37.tsv.gz	Telomere length	Simple mode	146	0.694315	0.308418	0.0258756	0.0898157	1.29881	2.00234	1.09397	3.66495
Telomere length	GCST90001973_buildGRCh37.tsv.gz	GCST90001973_buildGRCh37.tsv.gz	Telomere length	Weighted mode	146	0.148581	0.178368	0.406211	-0.201019	0.498182	1.16019	0.817897	1.64573
Telomere length	GCST90001972_buildGRCh37.tsv.gz	GCST90001972_buildGRCh37.tsv.gz	Telomere length	MR Egger	146	-0.238476	0.16308	0.145831	-0.558114	0.0811609	0.787827	0.572288	1.08455
Telomere length	GCST90001972_buildGRCh37.tsv.gz	GCST90001972_buildGRCh37.tsv.gz	Telomere length	Weighted median	146	-0.0840669	0.159628	0.598441	-0.396937	0.228803	0.91937	0.672376	1.25709
Telomere length	GCST90001972_buildGRCh37.tsv.gz	GCST90001972_buildGRCh37.tsv.gz	Telomere length	Inverse variance weighted	146	-0.110588	0.0967698	0.253126	-0.300256	0.0790813	0.895308	0.740628	1.08229
Telomere length	GCST90001972_buildGRCh37.tsv.gz	GCST90001972_buildGRCh37.tsv.gz	Telomere length	Simple mode	146	0.542184	0.319626	0.0919739	-0.0842837	1.16865	1.71976	0.91917	3.21765
Telomere length	GCST90001972_buildGRCh37.tsv.gz	GCST90001972_buildGRCh37.tsv.gz	Telomere length	Weighted mode	146	0.081356	0.183658	0.658444	-0.278614	0.441326	1.08476	0.756832	1.55477
Telomere length	GCST90001971_buildGRCh37.tsv.gz	GCST90001971_buildGRCh37.tsv.gz	Telomere length	MR Egger	146	-0.231325	0.159302	0.148644	-0.543556	0.0809062	0.793482	0.58068	1.08427
Telomere length	GCST90001971_buildGRCh37.tsv.gz	GCST90001971_buildGRCh37.tsv.gz	Telomere length	Weighted median	146	0.0217777	0.151317	0.885563	-0.274804	0.318359	1.02202	0.759721	1.37487
Telomere length	GCST90001971_buildGRCh37.tsv.gz	GCST90001971_buildGRCh37.tsv.gz	Telomere length	Inverse variance weighted	146	-0.105165	0.0945348	0.265948	-0.290453	0.0801237	0.900176	0.747925	1.08342
Telomere length	GCST90001971_buildGRCh37.tsv.gz	GCST90001971_buildGRCh37.tsv.gz	Telomere length	Simple mode	146	0.311731	0.328996	0.34495	-0.333101	0.956563	1.36579	0.716697	2.60274
Telomere length	GCST90001971_buildGRCh37.tsv.gz	GCST90001971_buildGRCh37.tsv.gz	Telomere length	Weighted mode	146	0.121832	0.175732	0.489243	-0.222604	0.466267	1.12956	0.800432	1.59403
Telomere length	GCST90001970_buildGRCh37.tsv.gz	GCST90001970_buildGRCh37.tsv.gz	Telomere length	MR Egger	145	0.346741	0.169198	0.0422588	0.0151126	0.678369	1.41445	1.01523	1.97066
Telomere length	GCST90001970_buildGRCh37.tsv.gz	GCST90001970_buildGRCh37.tsv.gz	Telomere length	Weighted median	145	0.186617	0.159872	0.243093	-0.126732	0.499966	1.20517	0.88097	1.64867
Telomere length	GCST90001970_buildGRCh37.tsv.gz	GCST90001970_buildGRCh37.tsv.gz	Telomere length	Inverse variance weighted	145	0.195506	0.100351	0.0513876	-0.00118124	0.392193	1.21593	0.998819	1.48022
Telomere length	GCST90001970_buildGRCh37.tsv.gz	GCST90001970_buildGRCh37.tsv.gz	Telomere length	Simple mode	145	0.338456	0.282128	0.232243	-0.214514	0.891427	1.40278	0.806933	2.43861
Telomere length	GCST90001970_buildGRCh37.tsv.gz	GCST90001970_buildGRCh37.tsv.gz	Telomere length	Weighted mode	145	0.190207	0.161659	0.241299	-0.126645	0.50706	1.2095	0.881047	1.6604
Telomere length	GCST90001969_buildGRCh37.tsv.gz	GCST90001969_buildGRCh37.tsv.gz	Telomere length	MR Egger	146	-0.229243	0.166118	0.169725	-0.554833	0.0963478	0.795135	0.574168	1.10114
Telomere length	GCST90001969_buildGRCh37.tsv.gz	GCST90001969_buildGRCh37.tsv.gz	Telomere length	Weighted median	146	-0.225526	0.152612	0.139469	-0.524647	0.0735943	0.798096	0.591764	1.07637
Telomere length	GCST90001969_buildGRCh37.tsv.gz	GCST90001969_buildGRCh37.tsv.gz	Telomere length	Inverse variance weighted	146	-0.0647745	0.0987651	0.511925	-0.258354	0.128805	0.937279	0.772322	1.13747
Telomere length	GCST90001969_buildGRCh37.tsv.gz	GCST90001969_buildGRCh37.tsv.gz	Telomere length	Simple mode	146	0.118865	0.322005	0.712561	-0.512264	0.749995	1.12622	0.599137	2.11699
Telomere length	GCST90001969_buildGRCh37.tsv.gz	GCST90001969_buildGRCh37.tsv.gz	Telomere length	Weighted mode	146	-0.209135	0.169438	0.219095	-0.541234	0.122965	0.811286	0.58203	1.13084
Telomere length	GCST90001968_buildGRCh37.tsv.gz	GCST90001968_buildGRCh37.tsv.gz	Telomere length	MR Egger	146	0.120335	0.170086	0.480401	-0.213033	0.453704	1.12788	0.808129	1.57413
Telomere length	GCST90001968_buildGRCh37.tsv.gz	GCST90001968_buildGRCh37.tsv.gz	Telomere length	Weighted median	146	0.283907	0.171942	0.0987018	-0.0530992	0.620914	1.32831	0.948286	1.86063
Telomere length	GCST90001968_buildGRCh37.tsv.gz	GCST90001968_buildGRCh37.tsv.gz	Telomere length	Inverse variance weighted	146	0.206916	0.100743	0.0399855	0.00945967	0.404372	1.22988	1.0095	1.49836
Telomere length	GCST90001968_buildGRCh37.tsv.gz	GCST90001968_buildGRCh37.tsv.gz	Telomere length	Simple mode	146	0.0738799	0.350394	0.833302	-0.612892	0.760652	1.07668	0.541782	2.13967
Telomere length	GCST90001968_buildGRCh37.tsv.gz	GCST90001968_buildGRCh37.tsv.gz	Telomere length	Weighted mode	146	0.36435	0.187292	0.0536671	-0.00274326	0.731443	1.43958	0.99726	2.07808
Telomere length	GCST90001967_buildGRCh37.tsv.gz	GCST90001967_buildGRCh37.tsv.gz	Telomere length	MR Egger	146	0.0184446	0.16679	0.912099	-0.308464	0.345353	1.01862	0.734574	1.41249
Telomere length	GCST90001967_buildGRCh37.tsv.gz	GCST90001967_buildGRCh37.tsv.gz	Telomere length	Weighted median	146	-0.177256	0.163549	0.278448	-0.497811	0.143299	0.837565	0.60786	1.15408
Telomere length	GCST90001967_buildGRCh37.tsv.gz	GCST90001967_buildGRCh37.tsv.gz	Telomere length	Inverse variance weighted	146	-0.139612	0.0990998	0.158894	-0.333848	0.0546236	0.869696	0.716163	1.05614
Telomere length	GCST90001967_buildGRCh37.tsv.gz	GCST90001967_buildGRCh37.tsv.gz	Telomere length	Simple mode	146	-0.274037	0.353625	0.43964	-0.967142	0.419069	0.760304	0.380168	1.52054
Telomere length	GCST90001967_buildGRCh37.tsv.gz	GCST90001967_buildGRCh37.tsv.gz	Telomere length	Weighted mode	146	-0.185698	0.178967	0.30118	-0.536474	0.165078	0.830525	0.584807	1.17949
Telomere length	GCST90001966_buildGRCh37.tsv.gz	GCST90001966_buildGRCh37.tsv.gz	Telomere length	MR Egger	146	-0.336676	0.184337	0.0698592	-0.697977	0.0246251	0.71414	0.497591	1.02493
Telomere length	GCST90001966_buildGRCh37.tsv.gz	GCST90001966_buildGRCh37.tsv.gz	Telomere length	Weighted median	146	-0.374634	0.169729	0.0272968	-0.707303	-0.041965	0.687541	0.492972	0.958903
Telomere length	GCST90001966_buildGRCh37.tsv.gz	GCST90001966_buildGRCh37.tsv.gz	Telomere length	Inverse variance weighted	146	-0.265882	0.109111	0.0148179	-0.479741	-0.0520241	0.766529	0.618944	0.949306
Telomere length	GCST90001966_buildGRCh37.tsv.gz	GCST90001966_buildGRCh37.tsv.gz	Telomere length	Simple mode	146	-0.541994	0.390144	0.166897	-1.30668	0.222687	0.581587	0.270719	1.24943
Telomere length	GCST90001966_buildGRCh37.tsv.gz	GCST90001966_buildGRCh37.tsv.gz	Telomere length	Weighted mode	146	-0.541994	0.197238	0.00675959	-0.928581	-0.155407	0.581587	0.395114	0.856067
Telomere length	GCST90001965_buildGRCh37.tsv.gz	GCST90001965_buildGRCh37.tsv.gz	Telomere length	MR Egger	146	0.0622712	0.194636	0.74948	-0.319216	0.443758	1.06425	0.726719	1.55855
Telomere length	GCST90001965_buildGRCh37.tsv.gz	GCST90001965_buildGRCh37.tsv.gz	Telomere length	Weighted median	146	0.196272	0.17837	0.271175	-0.153334	0.545877	1.21686	0.857843	1.72612
Telomere length	GCST90001965_buildGRCh37.tsv.gz	GCST90001965_buildGRCh37.tsv.gz	Telomere length	Inverse variance weighted	146	0.036777	0.115105	0.749341	-0.188828	0.262382	1.03746	0.827929	1.30002
Telomere length	GCST90001965_buildGRCh37.tsv.gz	GCST90001965_buildGRCh37.tsv.gz	Telomere length	Simple mode	146	-0.487666	0.368529	0.187826	-1.20998	0.23465	0.614058	0.298202	1.26447
Telomere length	GCST90001965_buildGRCh37.tsv.gz	GCST90001965_buildGRCh37.tsv.gz	Telomere length	Weighted mode	146	0.126079	0.22743	0.580184	-0.319684	0.571842	1.13437	0.726378	1.77153
Telomere length	GCST90001964_buildGRCh37.tsv.gz	GCST90001964_buildGRCh37.tsv.gz	Telomere length	MR Egger	146	0.207914	0.197019	0.293055	-0.178243	0.594071	1.23111	0.836739	1.81135
Telomere length	GCST90001964_buildGRCh37.tsv.gz	GCST90001964_buildGRCh37.tsv.gz	Telomere length	Weighted median	146	-0.121872	0.177111	0.491384	-0.46901	0.225266	0.885262	0.625621	1.25266
Telomere length	GCST90001964_buildGRCh37.tsv.gz	GCST90001964_buildGRCh37.tsv.gz	Telomere length	Inverse variance weighted	146	0.0678849	0.116797	0.561091	-0.161037	0.296807	1.07024	0.851261	1.34556
Telomere length	GCST90001964_buildGRCh37.tsv.gz	GCST90001964_buildGRCh37.tsv.gz	Telomere length	Simple mode	146	-0.020441	0.393621	0.958655	-0.791939	0.751057	0.979766	0.452966	2.11924
Telomere length	GCST90001964_buildGRCh37.tsv.gz	GCST90001964_buildGRCh37.tsv.gz	Telomere length	Weighted mode	146	-0.020441	0.202889	0.919888	-0.418103	0.377221	0.979766	0.658294	1.45823
Telomere length	GCST90001963_buildGRCh37.tsv.gz	GCST90001963_buildGRCh37.tsv.gz	Telomere length	MR Egger	146	-0.152664	0.197965	0.441873	-0.540675	0.235348	0.858419	0.582355	1.26535
Telomere length	GCST90001963_buildGRCh37.tsv.gz	GCST90001963_buildGRCh37.tsv.gz	Telomere length	Weighted median	146	0.0332956	0.17658	0.850439	-0.3128	0.379392	1.03386	0.731396	1.4614
Telomere length	GCST90001963_buildGRCh37.tsv.gz	GCST90001963_buildGRCh37.tsv.gz	Telomere length	Inverse variance weighted	146	-0.0572373	0.117153	0.625146	-0.286856	0.172382	0.94437	0.750619	1.18813
Telomere length	GCST90001963_buildGRCh37.tsv.gz	GCST90001963_buildGRCh37.tsv.gz	Telomere length	Simple mode	146	0.283132	0.360535	0.433552	-0.423516	0.989781	1.32728	0.654741	2.69064
Telomere length	GCST90001963_buildGRCh37.tsv.gz	GCST90001963_buildGRCh37.tsv.gz	Telomere length	Weighted mode	146	0.0427988	0.19315	0.82495	-0.335774	0.421372	1.04373	0.714784	1.52405
Telomere length	GCST90001962_buildGRCh37.tsv.gz	GCST90001962_buildGRCh37.tsv.gz	Telomere length	MR Egger	146	0.0138693	0.162611	0.932148	-0.304848	0.332587	1.01397	0.737235	1.39457
Telomere length	GCST90001962_buildGRCh37.tsv.gz	GCST90001962_buildGRCh37.tsv.gz	Telomere length	Weighted median	146	0.0154623	0.156059	0.921075	-0.290413	0.321337	1.01558	0.747955	1.37897
Telomere length	GCST90001962_buildGRCh37.tsv.gz	GCST90001962_buildGRCh37.tsv.gz	Telomere length	Inverse variance weighted	146	0.0729414	0.0964683	0.449579	-0.116137	0.262019	1.07567	0.890354	1.29955
Telomere length	GCST90001962_buildGRCh37.tsv.gz	GCST90001962_buildGRCh37.tsv.gz	Telomere length	Simple mode	146	-0.0806157	0.294274	0.784515	-0.657393	0.496162	0.922548	0.5182	1.64241
Telomere length	GCST90001962_buildGRCh37.tsv.gz	GCST90001962_buildGRCh37.tsv.gz	Telomere length	Weighted mode	146	0.0520275	0.163376	0.7506	-0.26819	0.372245	1.0534	0.764763	1.45099
Telomere length	GCST90001961_buildGRCh37.tsv.gz	GCST90001961_buildGRCh37.tsv.gz	Telomere length	MR Egger	146	0.201182	0.174422	0.25065	-0.140686	0.543049	1.22285	0.868762	1.72125
Telomere length	GCST90001961_buildGRCh37.tsv.gz	GCST90001961_buildGRCh37.tsv.gz	Telomere length	Weighted median	146	0.254774	0.161171	0.113931	-0.0611212	0.57067	1.29017	0.940709	1.76945
Telomere length	GCST90001961_buildGRCh37.tsv.gz	GCST90001961_buildGRCh37.tsv.gz	Telomere length	Inverse variance weighted	146	0.195225	0.103145	0.058395	-0.00693956	0.39739	1.21558	0.993084	1.48794
Telomere length	GCST90001961_buildGRCh37.tsv.gz	GCST90001961_buildGRCh37.tsv.gz	Telomere length	Simple mode	146	0.148074	0.313746	0.637669	-0.466869	0.763016	1.1596	0.626962	2.14473
Telomere length	GCST90001961_buildGRCh37.tsv.gz	GCST90001961_buildGRCh37.tsv.gz	Telomere length	Weighted mode	146	0.0979173	0.167533	0.559814	-0.230447	0.426281	1.10287	0.794179	1.53155
Telomere length	GCST90001960_buildGRCh37.tsv.gz	GCST90001960_buildGRCh37.tsv.gz	Telomere length	MR Egger	146	0.0025307	0.166946	0.987926	-0.324683	0.329744	1.00253	0.722757	1.39061
Telomere length	GCST90001960_buildGRCh37.tsv.gz	GCST90001960_buildGRCh37.tsv.gz	Telomere length	Weighted median	146	0.0533553	0.162323	0.742384	-0.264798	0.371509	1.0548	0.767361	1.44992
Telomere length	GCST90001960_buildGRCh37.tsv.gz	GCST90001960_buildGRCh37.tsv.gz	Telomere length	Inverse variance weighted	146	0.0828028	0.0990295	0.403075	-0.111295	0.276901	1.08633	0.894675	1.31904
Telomere length	GCST90001960_buildGRCh37.tsv.gz	GCST90001960_buildGRCh37.tsv.gz	Telomere length	Simple mode	146	0.075965	0.269771	0.778658	-0.452785	0.604715	1.07892	0.635855	1.83073
Telomere length	GCST90001960_buildGRCh37.tsv.gz	GCST90001960_buildGRCh37.tsv.gz	Telomere length	Weighted mode	146	0.127638	0.169288	0.452092	-0.204167	0.459443	1.13614	0.815326	1.58319
Telomere length	GCST90001959_buildGRCh37.tsv.gz	GCST90001959_buildGRCh37.tsv.gz	Telomere length	MR Egger	146	0.194102	0.168504	0.251265	-0.136166	0.524369	1.21422	0.872698	1.68939
Telomere length	GCST90001959_buildGRCh37.tsv.gz	GCST90001959_buildGRCh37.tsv.gz	Telomere length	Weighted median	146	0.0319525	0.161182	0.842858	-0.283964	0.347869	1.03247	0.752794	1.41605
Telomere length	GCST90001959_buildGRCh37.tsv.gz	GCST90001959_buildGRCh37.tsv.gz	Telomere length	Inverse variance weighted	146	-0.0723099	0.100957	0.473843	-0.270187	0.125567	0.930243	0.763237	1.13379
Telomere length	GCST90001959_buildGRCh37.tsv.gz	GCST90001959_buildGRCh37.tsv.gz	Telomere length	Simple mode	146	-0.206345	0.336323	0.540485	-0.865539	0.452848	0.813552	0.420825	1.57278
Telomere length	GCST90001959_buildGRCh37.tsv.gz	GCST90001959_buildGRCh37.tsv.gz	Telomere length	Weighted mode	146	0.0618385	0.175842	0.725595	-0.282811	0.406488	1.06379	0.753662	1.50154
Telomere length	GCST90001958_buildGRCh37.tsv.gz	GCST90001958_buildGRCh37.tsv.gz	Telomere length	MR Egger	146	-0.0936971	0.174061	0.591201	-0.434857	0.247463	0.910558	0.647357	1.28077
Telomere length	GCST90001958_buildGRCh37.tsv.gz	GCST90001958_buildGRCh37.tsv.gz	Telomere length	Weighted median	146	-0.203375	0.156082	0.192574	-0.509297	0.102546	0.815972	0.600918	1.10799
Telomere length	GCST90001958_buildGRCh37.tsv.gz	GCST90001958_buildGRCh37.tsv.gz	Telomere length	Inverse variance weighted	146	-0.19459	0.103151	0.0592329	-0.396766	0.00758568	0.823172	0.672491	1.00761
Telomere length	GCST90001958_buildGRCh37.tsv.gz	GCST90001958_buildGRCh37.tsv.gz	Telomere length	Simple mode	146	-0.0408565	0.331472	0.902074	-0.690542	0.608829	0.959967	0.501304	1.83828
Telomere length	GCST90001958_buildGRCh37.tsv.gz	GCST90001958_buildGRCh37.tsv.gz	Telomere length	Weighted mode	146	-0.183178	0.176442	0.300914	-0.529004	0.162647	0.83262	0.589192	1.17662
Telomere length	GCST90001957_buildGRCh37.tsv.gz	GCST90001957_buildGRCh37.tsv.gz	Telomere length	MR Egger	143	0.32873	0.229299	0.153891	-0.120696	0.778156	1.3892	0.886304	2.17745
Telomere length	GCST90001957_buildGRCh37.tsv.gz	GCST90001957_buildGRCh37.tsv.gz	Telomere length	Weighted median	143	0.166702	0.216695	0.441718	-0.25802	0.591424	1.1814	0.77258	1.80656
Telomere length	GCST90001957_buildGRCh37.tsv.gz	GCST90001957_buildGRCh37.tsv.gz	Telomere length	Inverse variance weighted	143	0.213105	0.136303	0.117944	-0.0540491	0.480258	1.23751	0.947386	1.61649
Telomere length	GCST90001957_buildGRCh37.tsv.gz	GCST90001957_buildGRCh37.tsv.gz	Telomere length	Simple mode	143	0.185217	0.427414	0.665422	-0.652515	1.02295	1.20348	0.520735	2.78139
Telomere length	GCST90001957_buildGRCh37.tsv.gz	GCST90001957_buildGRCh37.tsv.gz	Telomere length	Weighted mode	143	0.185217	0.231533	0.425069	-0.268586	0.639021	1.20348	0.764459	1.89463
Telomere length	GCST90001956_buildGRCh37.tsv.gz	GCST90001956_buildGRCh37.tsv.gz	Telomere length	MR Egger	143	0.299265	0.229101	0.193591	-0.149773	0.748304	1.34887	0.860904	2.11341
Telomere length	GCST90001956_buildGRCh37.tsv.gz	GCST90001956_buildGRCh37.tsv.gz	Telomere length	Weighted median	143	0.143505	0.208721	0.491738	-0.265588	0.552598	1.15431	0.766755	1.73776
Telomere length	GCST90001956_buildGRCh37.tsv.gz	GCST90001956_buildGRCh37.tsv.gz	Telomere length	Inverse variance weighted	143	0.179168	0.136179	0.188281	-0.0877423	0.446077	1.19622	0.915997	1.56217
Telomere length	GCST90001956_buildGRCh37.tsv.gz	GCST90001956_buildGRCh37.tsv.gz	Telomere length	Simple mode	143	0.170854	0.405509	0.67415	-0.623944	0.965651	1.18632	0.535827	2.6265
Telomere length	GCST90001956_buildGRCh37.tsv.gz	GCST90001956_buildGRCh37.tsv.gz	Telomere length	Weighted mode	143	0.170854	0.215178	0.428512	-0.250894	0.592602	1.18632	0.778105	1.80869
Telomere length	GCST90001955_buildGRCh37.tsv.gz	GCST90001955_buildGRCh37.tsv.gz	Telomere length	MR Egger	143	-0.0143164	0.229974	0.95045	-0.465065	0.436432	0.985786	0.628094	1.54718
Telomere length	GCST90001955_buildGRCh37.tsv.gz	GCST90001955_buildGRCh37.tsv.gz	Telomere length	Weighted median	143	-0.0769539	0.222208	0.729107	-0.512482	0.358575	0.925933	0.599007	1.43129
Telomere length	GCST90001955_buildGRCh37.tsv.gz	GCST90001955_buildGRCh37.tsv.gz	Telomere length	Inverse variance weighted	143	0.0813478	0.136637	0.551606	-0.186461	0.349157	1.08475	0.829891	1.41787
Telomere length	GCST90001955_buildGRCh37.tsv.gz	GCST90001955_buildGRCh37.tsv.gz	Telomere length	Simple mode	143	0.0488341	0.422143	0.908068	-0.778566	0.876234	1.05005	0.459064	2.40184
Telomere length	GCST90001955_buildGRCh37.tsv.gz	GCST90001955_buildGRCh37.tsv.gz	Telomere length	Weighted mode	143	-0.0487929	0.233747	0.834949	-0.506938	0.409352	0.952378	0.602337	1.50584
Telomere length	GCST90001954_buildGRCh37.tsv.gz	GCST90001954_buildGRCh37.tsv.gz	Telomere length	MR Egger	143	0.190613	0.229671	0.407976	-0.259542	0.640768	1.20999	0.771405	1.89794
Telomere length	GCST90001954_buildGRCh37.tsv.gz	GCST90001954_buildGRCh37.tsv.gz	Telomere length	Weighted median	143	0.124615	0.224471	0.578792	-0.315348	0.564579	1.13271	0.729535	1.75871
Telomere length	GCST90001954_buildGRCh37.tsv.gz	GCST90001954_buildGRCh37.tsv.gz	Telomere length	Inverse variance weighted	143	0.163519	0.13645	0.23077	-0.103923	0.43096	1.17765	0.901294	1.53873
Telomere length	GCST90001954_buildGRCh37.tsv.gz	GCST90001954_buildGRCh37.tsv.gz	Telomere length	Simple mode	143	0.333134	0.42324	0.432532	-0.496416	1.16268	1.39533	0.608709	3.19851
Telomere length	GCST90001954_buildGRCh37.tsv.gz	GCST90001954_buildGRCh37.tsv.gz	Telomere length	Weighted mode	143	0.201477	0.209892	0.338732	-0.209911	0.612866	1.22321	0.810656	1.84571
Telomere length	GCST90001953_buildGRCh37.tsv.gz	GCST90001953_buildGRCh37.tsv.gz	Telomere length	MR Egger	143	0.192728	0.229479	0.402415	-0.257052	0.642508	1.21255	0.773328	1.90124
Telomere length	GCST90001953_buildGRCh37.tsv.gz	GCST90001953_buildGRCh37.tsv.gz	Telomere length	Weighted median	143	0.042006	0.230736	0.855542	-0.410236	0.494248	1.0429	0.663494	1.63926
Telomere length	GCST90001953_buildGRCh37.tsv.gz	GCST90001953_buildGRCh37.tsv.gz	Telomere length	Inverse variance weighted	143	0.147403	0.136338	0.279624	-0.119818	0.414625	1.15882	0.887082	1.5138
Telomere length	GCST90001953_buildGRCh37.tsv.gz	GCST90001953_buildGRCh37.tsv.gz	Telomere length	Simple mode	143	0.254954	0.414432	0.539415	-0.557333	1.06724	1.2904	0.572734	2.90735
Telomere length	GCST90001953_buildGRCh37.tsv.gz	GCST90001953_buildGRCh37.tsv.gz	Telomere length	Weighted mode	143	0.116081	0.241484	0.631471	-0.357228	0.58939	1.12309	0.699613	1.80289
Telomere length	GCST90001952_buildGRCh37.tsv.gz	GCST90001952_buildGRCh37.tsv.gz	Telomere length	MR Egger	143	0.204055	0.230589	0.377701	-0.2479	0.656011	1.22637	0.780438	1.92709
Telomere length	GCST90001952_buildGRCh37.tsv.gz	GCST90001952_buildGRCh37.tsv.gz	Telomere length	Weighted median	143	0.177715	0.221442	0.422242	-0.25631	0.611741	1.19449	0.773902	1.84364
Telomere length	GCST90001952_buildGRCh37.tsv.gz	GCST90001952_buildGRCh37.tsv.gz	Telomere length	Inverse variance weighted	143	0.16515	0.136868	0.227573	-0.103112	0.433412	1.17957	0.902026	1.54251
Telomere length	GCST90001952_buildGRCh37.tsv.gz	GCST90001952_buildGRCh37.tsv.gz	Telomere length	Simple mode	143	0.144523	0.449105	0.748077	-0.735724	1.02477	1.15549	0.479158	2.78645
Telomere length	GCST90001952_buildGRCh37.tsv.gz	GCST90001952_buildGRCh37.tsv.gz	Telomere length	Weighted mode	143	0.144523	0.231704	0.5338	-0.309617	0.598662	1.15549	0.733728	1.81968
Telomere length	GCST90001951_buildGRCh37.tsv.gz	GCST90001951_buildGRCh37.tsv.gz	Telomere length	MR Egger	142	0.243235	0.240003	0.312586	-0.227171	0.713641	1.27537	0.796785	2.04141
Telomere length	GCST90001951_buildGRCh37.tsv.gz	GCST90001951_buildGRCh37.tsv.gz	Telomere length	Weighted median	142	0.205013	0.215849	0.342215	-0.218051	0.628077	1.22754	0.804084	1.874
Telomere length	GCST90001951_buildGRCh37.tsv.gz	GCST90001951_buildGRCh37.tsv.gz	Telomere length	Inverse variance weighted	142	0.245058	0.14219	0.0848056	-0.0336338	0.523751	1.2777	0.966926	1.68835
Telomere length	GCST90001951_buildGRCh37.tsv.gz	GCST90001951_buildGRCh37.tsv.gz	Telomere length	Simple mode	142	0.685226	0.446375	0.127003	-0.189669	1.56012	1.98422	0.827232	4.7594
Telomere length	GCST90001951_buildGRCh37.tsv.gz	GCST90001951_buildGRCh37.tsv.gz	Telomere length	Weighted mode	142	0.199936	0.22804	0.382109	-0.247022	0.646895	1.22133	0.781123	1.9096
Telomere length	GCST90001950_buildGRCh37.tsv.gz	GCST90001950_buildGRCh37.tsv.gz	Telomere length	MR Egger	142	0.0856107	0.272211	0.753609	-0.447923	0.619144	1.08938	0.638954	1.85734
Telomere length	GCST90001950_buildGRCh37.tsv.gz	GCST90001950_buildGRCh37.tsv.gz	Telomere length	Weighted median	142	0.145339	0.25304	0.565715	-0.350618	0.641297	1.15643	0.704252	1.89894
Telomere length	GCST90001950_buildGRCh37.tsv.gz	GCST90001950_buildGRCh37.tsv.gz	Telomere length	Inverse variance weighted	142	0.0637111	0.16119	0.692655	-0.252221	0.379643	1.06578	0.777073	1.46176
Telomere length	GCST90001950_buildGRCh37.tsv.gz	GCST90001950_buildGRCh37.tsv.gz	Telomere length	Simple mode	142	1.34477	0.543401	0.0145198	0.279699	2.40983	3.83729	1.32273	11.1321
Telomere length	GCST90001950_buildGRCh37.tsv.gz	GCST90001950_buildGRCh37.tsv.gz	Telomere length	Weighted mode	142	0.282347	0.258406	0.27641	-0.224127	0.788822	1.32624	0.799213	2.2008
Telomere length	GCST90001949_buildGRCh37.tsv.gz	GCST90001949_buildGRCh37.tsv.gz	Telomere length	MR Egger	143	0.19655	0.222606	0.378766	-0.239758	0.632859	1.2172	0.786818	1.88299
Telomere length	GCST90001949_buildGRCh37.tsv.gz	GCST90001949_buildGRCh37.tsv.gz	Telomere length	Weighted median	143	0.221949	0.211816	0.294713	-0.193211	0.637109	1.24851	0.824308	1.89101
Telomere length	GCST90001949_buildGRCh37.tsv.gz	GCST90001949_buildGRCh37.tsv.gz	Telomere length	Inverse variance weighted	143	0.223007	0.132282	0.0918252	-0.0362655	0.48228	1.24983	0.964384	1.61976
Telomere length	GCST90001949_buildGRCh37.tsv.gz	GCST90001949_buildGRCh37.tsv.gz	Telomere length	Simple mode	143	-0.104151	0.415125	0.802261	-0.917796	0.709493	0.901089	0.399399	2.03296
Telomere length	GCST90001949_buildGRCh37.tsv.gz	GCST90001949_buildGRCh37.tsv.gz	Telomere length	Weighted mode	143	0.22858	0.216122	0.292015	-0.19502	0.652179	1.25681	0.822819	1.91972
Telomere length	GCST90001948_buildGRCh37.tsv.gz	GCST90001948_buildGRCh37.tsv.gz	Telomere length	MR Egger	143	0.138605	0.223233	0.535668	-0.298931	0.576141	1.14867	0.741611	1.77916
Telomere length	GCST90001948_buildGRCh37.tsv.gz	GCST90001948_buildGRCh37.tsv.gz	Telomere length	Weighted median	143	0.110237	0.210004	0.599631	-0.30137	0.521845	1.11654	0.739804	1.68513
Telomere length	GCST90001948_buildGRCh37.tsv.gz	GCST90001948_buildGRCh37.tsv.gz	Telomere length	Inverse variance weighted	143	0.20463	0.132657	0.12294	-0.0553773	0.464637	1.22707	0.946128	1.59144
Telomere length	GCST90001948_buildGRCh37.tsv.gz	GCST90001948_buildGRCh37.tsv.gz	Telomere length	Simple mode	143	0.0723075	0.449057	0.872306	-0.807844	0.952459	1.07499	0.445818	2.59208
Telomere length	GCST90001948_buildGRCh37.tsv.gz	GCST90001948_buildGRCh37.tsv.gz	Telomere length	Weighted mode	143	0.181954	0.225402	0.420875	-0.259833	0.623741	1.19956	0.771181	1.8659
Telomere length	GCST90001947_buildGRCh37.tsv.gz	GCST90001947_buildGRCh37.tsv.gz	Telomere length	MR Egger	143	0.288443	0.22964	0.211169	-0.161651	0.738537	1.33435	0.850738	2.09287
Telomere length	GCST90001947_buildGRCh37.tsv.gz	GCST90001947_buildGRCh37.tsv.gz	Telomere length	Weighted median	143	0.063529	0.212732	0.765219	-0.353425	0.480483	1.06559	0.702279	1.61686
Telomere length	GCST90001947_buildGRCh37.tsv.gz	GCST90001947_buildGRCh37.tsv.gz	Telomere length	Inverse variance weighted	143	0.151912	0.136503	0.265758	-0.115634	0.419457	1.16406	0.890801	1.52114
Telomere length	GCST90001947_buildGRCh37.tsv.gz	GCST90001947_buildGRCh37.tsv.gz	Telomere length	Simple mode	143	0.0301255	0.395033	0.939319	-0.744138	0.804389	1.03058	0.475144	2.23533
Telomere length	GCST90001947_buildGRCh37.tsv.gz	GCST90001947_buildGRCh37.tsv.gz	Telomere length	Weighted mode	143	0.0301255	0.226596	0.894423	-0.414003	0.474254	1.03058	0.660999	1.60681
Telomere length	GCST90001946_buildGRCh37.tsv.gz	GCST90001946_buildGRCh37.tsv.gz	Telomere length	MR Egger	143	0.199477	0.224057	0.374824	-0.239675	0.638628	1.22076	0.786884	1.89388
Telomere length	GCST90001946_buildGRCh37.tsv.gz	GCST90001946_buildGRCh37.tsv.gz	Telomere length	Weighted median	143	0.17255	0.213252	0.418437	-0.245424	0.590523	1.18833	0.782373	1.80493
Telomere length	GCST90001946_buildGRCh37.tsv.gz	GCST90001946_buildGRCh37.tsv.gz	Telomere length	Inverse variance weighted	143	0.147591	0.13311	0.267524	-0.113306	0.408487	1.15904	0.892878	1.50454
Telomere length	GCST90001946_buildGRCh37.tsv.gz	GCST90001946_buildGRCh37.tsv.gz	Telomere length	Simple mode	143	0.150888	0.418238	0.718808	-0.668859	0.970634	1.16287	0.512293	2.63962
Telomere length	GCST90001946_buildGRCh37.tsv.gz	GCST90001946_buildGRCh37.tsv.gz	Telomere length	Weighted mode	143	0.27	0.216921	0.215294	-0.155164	0.695164	1.30996	0.856275	2.00404
Telomere length	GCST90001945_buildGRCh37.tsv.gz	GCST90001945_buildGRCh37.tsv.gz	Telomere length	MR Egger	146	-0.135161	0.182119	0.459199	-0.492114	0.221791	0.873575	0.611333	1.24831
Telomere length	GCST90001945_buildGRCh37.tsv.gz	GCST90001945_buildGRCh37.tsv.gz	Telomere length	Weighted median	146	-0.090294	0.178864	0.613687	-0.440868	0.26028	0.913663	0.643478	1.29729
Telomere length	GCST90001945_buildGRCh37.tsv.gz	GCST90001945_buildGRCh37.tsv.gz	Telomere length	Inverse variance weighted	146	-0.0295658	0.107855	0.783988	-0.240961	0.18183	0.970867	0.785872	1.19941
Telomere length	GCST90001945_buildGRCh37.tsv.gz	GCST90001945_buildGRCh37.tsv.gz	Telomere length	Simple mode	146	-0.107421	0.381984	0.778943	-0.856111	0.641268	0.898147	0.424811	1.89889
Telomere length	GCST90001945_buildGRCh37.tsv.gz	GCST90001945_buildGRCh37.tsv.gz	Telomere length	Weighted mode	146	-0.0746253	0.201952	0.712279	-0.470451	0.3212	0.928091	0.62472	1.37878
Telomere length	GCST90001944_buildGRCh37.tsv.gz	GCST90001944_buildGRCh37.tsv.gz	Telomere length	MR Egger	146	-0.138314	0.181713	0.4478	-0.494471	0.217842	0.870825	0.609894	1.24339
Telomere length	GCST90001944_buildGRCh37.tsv.gz	GCST90001944_buildGRCh37.tsv.gz	Telomere length	Weighted median	146	-0.040551	0.18009	0.821846	-0.393527	0.312425	0.96026	0.674673	1.36674
Telomere length	GCST90001944_buildGRCh37.tsv.gz	GCST90001944_buildGRCh37.tsv.gz	Telomere length	Inverse variance weighted	146	-0.0296006	0.107628	0.783296	-0.240552	0.181351	0.970833	0.786194	1.19884
Telomere length	GCST90001944_buildGRCh37.tsv.gz	GCST90001944_buildGRCh37.tsv.gz	Telomere length	Simple mode	146	-0.100763	0.412513	0.807371	-0.909288	0.707763	0.904148	0.402811	2.02945
Telomere length	GCST90001944_buildGRCh37.tsv.gz	GCST90001944_buildGRCh37.tsv.gz	Telomere length	Weighted mode	146	-0.0682261	0.189197	0.718917	-0.439052	0.3026	0.934049	0.644647	1.35337
Telomere length	GCST90001943_buildGRCh37.tsv.gz	GCST90001943_buildGRCh37.tsv.gz	Telomere length	MR Egger	146	-0.217337	0.155878	0.165382	-0.522858	0.0881844	0.804659	0.592824	1.09219
Telomere length	GCST90001943_buildGRCh37.tsv.gz	GCST90001943_buildGRCh37.tsv.gz	Telomere length	Weighted median	146	-0.246475	0.152324	0.10564	-0.54503	0.0520789	0.781551	0.579825	1.05346
Telomere length	GCST90001943_buildGRCh37.tsv.gz	GCST90001943_buildGRCh37.tsv.gz	Telomere length	Inverse variance weighted	146	-0.156837	0.092686	0.090621	-0.338501	0.0248277	0.854843	0.712838	1.02514
Telomere length	GCST90001943_buildGRCh37.tsv.gz	GCST90001943_buildGRCh37.tsv.gz	Telomere length	Simple mode	146	0.259537	0.321262	0.42049	-0.370136	0.88921	1.29633	0.690641	2.43321
Telomere length	GCST90001943_buildGRCh37.tsv.gz	GCST90001943_buildGRCh37.tsv.gz	Telomere length	Weighted mode	146	-0.183444	0.17034	0.283302	-0.517311	0.150423	0.832399	0.596121	1.16233
Telomere length	GCST90001942_buildGRCh37.tsv.gz	GCST90001942_buildGRCh37.tsv.gz	Telomere length	MR Egger	146	-0.0809374	0.156679	0.60624	-0.388028	0.226153	0.922251	0.678394	1.25377
Telomere length	GCST90001942_buildGRCh37.tsv.gz	GCST90001942_buildGRCh37.tsv.gz	Telomere length	Weighted median	146	-0.146517	0.154131	0.341808	-0.448613	0.15558	0.863711	0.638513	1.16834
Telomere length	GCST90001942_buildGRCh37.tsv.gz	GCST90001942_buildGRCh37.tsv.gz	Telomere length	Inverse variance weighted	146	-0.158988	0.0931455	0.0878457	-0.341553	0.0235777	0.853007	0.710666	1.02386
Telomere length	GCST90001942_buildGRCh37.tsv.gz	GCST90001942_buildGRCh37.tsv.gz	Telomere length	Simple mode	146	-0.229971	0.275519	0.405268	-0.769988	0.310045	0.794556	0.463019	1.36349
Telomere length	GCST90001942_buildGRCh37.tsv.gz	GCST90001942_buildGRCh37.tsv.gz	Telomere length	Weighted mode	146	-0.0829685	0.152306	0.586764	-0.381489	0.215552	0.92038	0.682844	1.24055
Telomere length	GCST90001941_buildGRCh37.tsv.gz	GCST90001941_buildGRCh37.tsv.gz	Telomere length	MR Egger	146	-0.0524125	0.157519	0.739817	-0.36115	0.256325	0.948937	0.696874	1.29217
Telomere length	GCST90001941_buildGRCh37.tsv.gz	GCST90001941_buildGRCh37.tsv.gz	Telomere length	Weighted median	146	0.0540182	0.143224	0.706056	-0.226701	0.334738	1.0555	0.797159	1.39757
Telomere length	GCST90001941_buildGRCh37.tsv.gz	GCST90001941_buildGRCh37.tsv.gz	Telomere length	Inverse variance weighted	146	-0.117624	0.0936584	0.209157	-0.301195	0.065946	0.88903	0.739934	1.06817
Telomere length	GCST90001941_buildGRCh37.tsv.gz	GCST90001941_buildGRCh37.tsv.gz	Telomere length	Simple mode	146	0.255683	0.276149	0.356041	-0.285568	0.796935	1.29134	0.751587	2.21873
Telomere length	GCST90001941_buildGRCh37.tsv.gz	GCST90001941_buildGRCh37.tsv.gz	Telomere length	Weighted mode	146	0.040268	0.148612	0.786807	-0.251012	0.331548	1.04109	0.778013	1.39312
Telomere length	GCST90001940_buildGRCh37.tsv.gz	GCST90001940_buildGRCh37.tsv.gz	Telomere length	MR Egger	146	-0.108463	0.156697	0.489936	-0.41559	0.198663	0.897212	0.659951	1.21977
Telomere length	GCST90001940_buildGRCh37.tsv.gz	GCST90001940_buildGRCh37.tsv.gz	Telomere length	Weighted median	146	0.0811269	0.141529	0.566498	-0.19627	0.358524	1.08451	0.82179	1.43122
Telomere length	GCST90001940_buildGRCh37.tsv.gz	GCST90001940_buildGRCh37.tsv.gz	Telomere length	Inverse variance weighted	146	-0.0682953	0.093174	0.463566	-0.250916	0.114326	0.933985	0.778087	1.12112
Telomere length	GCST90001940_buildGRCh37.tsv.gz	GCST90001940_buildGRCh37.tsv.gz	Telomere length	Simple mode	146	0.167869	0.263125	0.524491	-0.347855	0.683593	1.18278	0.706201	1.98098
Telomere length	GCST90001940_buildGRCh37.tsv.gz	GCST90001940_buildGRCh37.tsv.gz	Telomere length	Weighted mode	146	0.117305	0.172328	0.497143	-0.220458	0.455068	1.12446	0.802151	1.57628
Telomere length	GCST90001939_buildGRCh37.tsv.gz	GCST90001939_buildGRCh37.tsv.gz	Telomere length	MR Egger	146	-0.252134	0.156406	0.109142	-0.558691	0.0544227	0.777141	0.571958	1.05593
Telomere length	GCST90001939_buildGRCh37.tsv.gz	GCST90001939_buildGRCh37.tsv.gz	Telomere length	Weighted median	146	-0.128951	0.153898	0.402088	-0.430591	0.17269	0.879017	0.650124	1.1885
Telomere length	GCST90001939_buildGRCh37.tsv.gz	GCST90001939_buildGRCh37.tsv.gz	Telomere length	Inverse variance weighted	146	-0.137168	0.0930012	0.140237	-0.319451	0.0451139	0.871823	0.726548	1.04615
Telomere length	GCST90001939_buildGRCh37.tsv.gz	GCST90001939_buildGRCh37.tsv.gz	Telomere length	Simple mode	146	0.282483	0.321362	0.380846	-0.347386	0.912351	1.32642	0.706532	2.49017
Telomere length	GCST90001939_buildGRCh37.tsv.gz	GCST90001939_buildGRCh37.tsv.gz	Telomere length	Weighted mode	146	0.028243	0.170447	0.868624	-0.305833	0.362319	1.02865	0.73651	1.43666
Telomere length	GCST90001938_buildGRCh37.tsv.gz	GCST90001938_buildGRCh37.tsv.gz	Telomere length	MR Egger	146	-0.0181095	0.165773	0.913162	-0.343025	0.306806	0.982054	0.70962	1.35908
Telomere length	GCST90001938_buildGRCh37.tsv.gz	GCST90001938_buildGRCh37.tsv.gz	Telomere length	Weighted median	146	-0.0587518	0.149484	0.694297	-0.351741	0.234237	0.942941	0.703463	1.26394
Telomere length	GCST90001938_buildGRCh37.tsv.gz	GCST90001938_buildGRCh37.tsv.gz	Telomere length	Inverse variance weighted	146	0.0437335	0.0981446	0.655885	-0.14863	0.236097	1.0447	0.861888	1.2663
Telomere length	GCST90001938_buildGRCh37.tsv.gz	GCST90001938_buildGRCh37.tsv.gz	Telomere length	Simple mode	146	-0.0464601	0.30989	0.881032	-0.653844	0.560924	0.954603	0.520043	1.75229
Telomere length	GCST90001938_buildGRCh37.tsv.gz	GCST90001938_buildGRCh37.tsv.gz	Telomere length	Weighted mode	146	-0.118682	0.152539	0.437809	-0.417659	0.180294	0.88809	0.658587	1.19757
Telomere length	GCST90001937_buildGRCh37.tsv.gz	GCST90001937_buildGRCh37.tsv.gz	Telomere length	MR Egger	146	-0.0568779	0.158008	0.719399	-0.366574	0.252819	0.944709	0.693105	1.28765
Telomere length	GCST90001937_buildGRCh37.tsv.gz	GCST90001937_buildGRCh37.tsv.gz	Telomere length	Weighted median	146	-0.0452851	0.1469	0.757876	-0.33321	0.24264	0.955725	0.71662	1.27461
Telomere length	GCST90001937_buildGRCh37.tsv.gz	GCST90001937_buildGRCh37.tsv.gz	Telomere length	Inverse variance weighted	146	-0.0755733	0.0936511	0.419686	-0.25913	0.107983	0.927212	0.771723	1.11403
Telomere length	GCST90001937_buildGRCh37.tsv.gz	GCST90001937_buildGRCh37.tsv.gz	Telomere length	Simple mode	146	-0.124033	0.280441	0.658946	-0.673698	0.425631	0.88335	0.50982	1.53056
Telomere length	GCST90001937_buildGRCh37.tsv.gz	GCST90001937_buildGRCh37.tsv.gz	Telomere length	Weighted mode	146	-0.0945118	0.150753	0.531691	-0.389988	0.200965	0.909817	0.677065	1.22258
Telomere length	GCST90001936_buildGRCh37.tsv.gz	GCST90001936_buildGRCh37.tsv.gz	Telomere length	MR Egger	146	-0.215648	0.159527	0.178562	-0.528321	0.0970262	0.806019	0.589594	1.10189
Telomere length	GCST90001936_buildGRCh37.tsv.gz	GCST90001936_buildGRCh37.tsv.gz	Telomere length	Weighted median	146	-0.228957	0.147905	0.121621	-0.51885	0.060936	0.795363	0.595204	1.06283
Telomere length	GCST90001936_buildGRCh37.tsv.gz	GCST90001936_buildGRCh37.tsv.gz	Telomere length	Inverse variance weighted	146	-0.165957	0.0945756	0.0793011	-0.351325	0.0194111	0.847083	0.703755	1.0196
Telomere length	GCST90001936_buildGRCh37.tsv.gz	GCST90001936_buildGRCh37.tsv.gz	Telomere length	Simple mode	146	-0.0678407	0.288816	0.814624	-0.633921	0.49824	0.934409	0.530508	1.64582
Telomere length	GCST90001936_buildGRCh37.tsv.gz	GCST90001936_buildGRCh37.tsv.gz	Telomere length	Weighted mode	146	-0.219786	0.163471	0.180886	-0.540189	0.100616	0.80269	0.582638	1.10585
Telomere length	GCST90001935_buildGRCh37.tsv.gz	GCST90001935_buildGRCh37.tsv.gz	Telomere length	MR Egger	146	-0.182301	0.155698	0.243589	-0.487469	0.122868	0.833351	0.614179	1.13073
Telomere length	GCST90001935_buildGRCh37.tsv.gz	GCST90001935_buildGRCh37.tsv.gz	Telomere length	Weighted median	146	-0.225842	0.145258	0.120003	-0.510548	0.0588642	0.797844	0.600167	1.06063
Telomere length	GCST90001935_buildGRCh37.tsv.gz	GCST90001935_buildGRCh37.tsv.gz	Telomere length	Inverse variance weighted	146	-0.0872927	0.0925715	0.345693	-0.268733	0.0941475	0.916409	0.764347	1.09872
Telomere length	GCST90001935_buildGRCh37.tsv.gz	GCST90001935_buildGRCh37.tsv.gz	Telomere length	Simple mode	146	-0.300458	0.257854	0.24584	-0.805851	0.204935	0.740479	0.446707	1.22745
Telomere length	GCST90001935_buildGRCh37.tsv.gz	GCST90001935_buildGRCh37.tsv.gz	Telomere length	Weighted mode	146	-0.171766	0.151849	0.259852	-0.469389	0.125857	0.842176	0.625384	1.13412
Telomere length	GCST90001934_buildGRCh37.tsv.gz	GCST90001934_buildGRCh37.tsv.gz	Telomere length	MR Egger	146	-0.173089	0.154164	0.263406	-0.47525	0.129071	0.841062	0.621729	1.13777
Telomere length	GCST90001934_buildGRCh37.tsv.gz	GCST90001934_buildGRCh37.tsv.gz	Telomere length	Weighted median	146	-0.260083	0.152087	0.0872489	-0.558174	0.0380078	0.770988	0.572253	1.03874
Telomere length	GCST90001934_buildGRCh37.tsv.gz	GCST90001934_buildGRCh37.tsv.gz	Telomere length	Inverse variance weighted	146	-0.0991398	0.091483	0.278499	-0.278447	0.0801669	0.905616	0.756959	1.08347
Telomere length	GCST90001934_buildGRCh37.tsv.gz	GCST90001934_buildGRCh37.tsv.gz	Telomere length	Simple mode	146	-0.151725	0.287011	0.597865	-0.714265	0.410816	0.859225	0.489552	1.50805
Telomere length	GCST90001934_buildGRCh37.tsv.gz	GCST90001934_buildGRCh37.tsv.gz	Telomere length	Weighted mode	146	-0.234585	0.148174	0.115559	-0.525006	0.0558349	0.790899	0.591552	1.05742
Telomere length	GCST90001933_buildGRCh37.tsv.gz	GCST90001933_buildGRCh37.tsv.gz	Telomere length	MR Egger	146	0.18354	0.163714	0.264111	-0.13734	0.504419	1.20146	0.871674	1.65602
Telomere length	GCST90001933_buildGRCh37.tsv.gz	GCST90001933_buildGRCh37.tsv.gz	Telomere length	Weighted median	146	0.416755	0.150075	0.00548673	0.122608	0.710901	1.51703	1.13044	2.03583
Telomere length	GCST90001933_buildGRCh37.tsv.gz	GCST90001933_buildGRCh37.tsv.gz	Telomere length	Inverse variance weighted	146	0.207755	0.0970507	0.0322996	0.0175355	0.397974	1.23091	1.01769	1.48881
Telomere length	GCST90001933_buildGRCh37.tsv.gz	GCST90001933_buildGRCh37.tsv.gz	Telomere length	Simple mode	146	0.244209	0.29646	0.411435	-0.336853	0.825271	1.27661	0.714014	2.2825
Telomere length	GCST90001933_buildGRCh37.tsv.gz	GCST90001933_buildGRCh37.tsv.gz	Telomere length	Weighted mode	146	0.37881	0.150072	0.0126735	0.0846688	0.672951	1.46055	1.08836	1.96001
Telomere length	GCST90001932_buildGRCh37.tsv.gz	GCST90001932_buildGRCh37.tsv.gz	Telomere length	MR Egger	146	0.110318	0.169371	0.515866	-0.22165	0.442286	1.11663	0.801196	1.55626
Telomere length	GCST90001932_buildGRCh37.tsv.gz	GCST90001932_buildGRCh37.tsv.gz	Telomere length	Weighted median	146	0.19094	0.168013	0.255766	-0.138366	0.520246	1.21039	0.87078	1.68244
Telomere length	GCST90001932_buildGRCh37.tsv.gz	GCST90001932_buildGRCh37.tsv.gz	Telomere length	Inverse variance weighted	146	0.203533	0.100451	0.0427459	0.0066483	0.400417	1.22573	1.00667	1.49245
Telomere length	GCST90001932_buildGRCh37.tsv.gz	GCST90001932_buildGRCh37.tsv.gz	Telomere length	Simple mode	146	-0.217721	0.326238	0.505597	-0.857148	0.421705	0.80435	0.424371	1.52456
Telomere length	GCST90001932_buildGRCh37.tsv.gz	GCST90001932_buildGRCh37.tsv.gz	Telomere length	Weighted mode	146	0.056542	0.170443	0.740568	-0.277526	0.39061	1.05817	0.757656	1.47788
Telomere length	GCST90001931_buildGRCh37.tsv.gz	GCST90001931_buildGRCh37.tsv.gz	Telomere length	MR Egger	146	0.251585	0.180091	0.164565	-0.101393	0.604563	1.28606	0.903578	1.83045
Telomere length	GCST90001931_buildGRCh37.tsv.gz	GCST90001931_buildGRCh37.tsv.gz	Telomere length	Weighted median	146	0.456022	0.171841	0.00796024	0.119215	0.79283	1.57779	1.12661	2.20964
Telomere length	GCST90001931_buildGRCh37.tsv.gz	GCST90001931_buildGRCh37.tsv.gz	Telomere length	Inverse variance weighted	146	0.309126	0.106475	0.00369279	0.100435	0.517816	1.36223	1.10565	1.67836
Telomere length	GCST90001931_buildGRCh37.tsv.gz	GCST90001931_buildGRCh37.tsv.gz	Telomere length	Simple mode	146	0.303378	0.323279	0.349579	-0.330249	0.937005	1.35443	0.718745	2.55233
Telomere length	GCST90001931_buildGRCh37.tsv.gz	GCST90001931_buildGRCh37.tsv.gz	Telomere length	Weighted mode	146	0.366926	0.181829	0.045439	0.0105403	0.723312	1.44329	1.0106	2.06125
Telomere length	GCST90001930_buildGRCh37.tsv.gz	GCST90001930_buildGRCh37.tsv.gz	Telomere length	MR Egger	146	0.126313	0.170919	0.461098	-0.208689	0.461315	1.13464	0.811647	1.58616
Telomere length	GCST90001930_buildGRCh37.tsv.gz	GCST90001930_buildGRCh37.tsv.gz	Telomere length	Weighted median	146	0.0662519	0.162513	0.683515	-0.252274	0.384778	1.0685	0.777032	1.46929
Telomere length	GCST90001930_buildGRCh37.tsv.gz	GCST90001930_buildGRCh37.tsv.gz	Telomere length	Inverse variance weighted	146	0.0248529	0.101347	0.806283	-0.173788	0.223494	1.02516	0.840475	1.25044
Telomere length	GCST90001930_buildGRCh37.tsv.gz	GCST90001930_buildGRCh37.tsv.gz	Telomere length	Simple mode	146	0.172474	0.301237	0.567836	-0.417952	0.762899	1.18824	0.658394	2.14448
Telomere length	GCST90001930_buildGRCh37.tsv.gz	GCST90001930_buildGRCh37.tsv.gz	Telomere length	Weighted mode	146	0.140626	0.181393	0.43945	-0.214904	0.496157	1.15099	0.806619	1.6424
Telomere length	GCST90001929_buildGRCh37.tsv.gz	GCST90001929_buildGRCh37.tsv.gz	Telomere length	MR Egger	146	-0.0493173	0.162544	0.762016	-0.367903	0.269269	0.951879	0.692184	1.30901
Telomere length	GCST90001929_buildGRCh37.tsv.gz	GCST90001929_buildGRCh37.tsv.gz	Telomere length	Weighted median	146	-0.0214852	0.158096	0.8919	-0.331353	0.288383	0.978744	0.717951	1.33427
Telomere length	GCST90001929_buildGRCh37.tsv.gz	GCST90001929_buildGRCh37.tsv.gz	Telomere length	Inverse variance weighted	146	0.107001	0.0963798	0.266912	-0.0819033	0.295905	1.11294	0.921361	1.34434
Telomere length	GCST90001929_buildGRCh37.tsv.gz	GCST90001929_buildGRCh37.tsv.gz	Telomere length	Simple mode	146	-0.416898	0.303607	0.171825	-1.01197	0.178171	0.659088	0.363503	1.19503
Telomere length	GCST90001929_buildGRCh37.tsv.gz	GCST90001929_buildGRCh37.tsv.gz	Telomere length	Weighted mode	146	-0.0278125	0.164241	0.865765	-0.349724	0.294099	0.972571	0.704882	1.34192
Telomere length	GCST90001928_buildGRCh37.tsv.gz	GCST90001928_buildGRCh37.tsv.gz	Telomere length	MR Egger	146	0.393176	0.171512	0.0233315	0.0570112	0.72934	1.48168	1.05867	2.07371
Telomere length	GCST90001928_buildGRCh37.tsv.gz	GCST90001928_buildGRCh37.tsv.gz	Telomere length	Weighted median	146	0.358891	0.16256	0.027262	0.0402734	0.677508	1.43174	1.0411	1.96896
Telomere length	GCST90001928_buildGRCh37.tsv.gz	GCST90001928_buildGRCh37.tsv.gz	Telomere length	Inverse variance weighted	146	0.253698	0.101699	0.01261	0.054368	0.453028	1.28878	1.05587	1.57307
Telomere length	GCST90001928_buildGRCh37.tsv.gz	GCST90001928_buildGRCh37.tsv.gz	Telomere length	Simple mode	146	0.236101	0.31281	0.451607	-0.377006	0.849208	1.2663	0.685912	2.3378
Telomere length	GCST90001928_buildGRCh37.tsv.gz	GCST90001928_buildGRCh37.tsv.gz	Telomere length	Weighted mode	146	0.416659	0.172668	0.0170674	0.0782303	0.755088	1.51689	1.08137	2.1278
Telomere length	GCST90001927_buildGRCh37.tsv.gz	GCST90001927_buildGRCh37.tsv.gz	Telomere length	MR Egger	146	0.191075	0.161466	0.23861	-0.125398	0.507548	1.21055	0.882145	1.66121
Telomere length	GCST90001927_buildGRCh37.tsv.gz	GCST90001927_buildGRCh37.tsv.gz	Telomere length	Weighted median	146	-0.0933945	0.16369	0.568299	-0.414226	0.227437	0.910834	0.660852	1.25538
Telomere length	GCST90001927_buildGRCh37.tsv.gz	GCST90001927_buildGRCh37.tsv.gz	Telomere length	Inverse variance weighted	146	0.0393023	0.0958504	0.681778	-0.148564	0.227169	1.04008	0.861944	1.25504
Telomere length	GCST90001927_buildGRCh37.tsv.gz	GCST90001927_buildGRCh37.tsv.gz	Telomere length	Simple mode	146	-0.225474	0.30307	0.458101	-0.819491	0.368543	0.798138	0.440656	1.44563
Telomere length	GCST90001927_buildGRCh37.tsv.gz	GCST90001927_buildGRCh37.tsv.gz	Telomere length	Weighted mode	146	-0.0637772	0.173797	0.714182	-0.40442	0.276866	0.938214	0.667364	1.31899
Telomere length	GCST90001926_buildGRCh37.tsv.gz	GCST90001926_buildGRCh37.tsv.gz	Telomere length	MR Egger	146	-0.350077	0.176088	0.0486985	-0.695209	-0.00494496	0.704634	0.49897	0.995067
Telomere length	GCST90001926_buildGRCh37.tsv.gz	GCST90001926_buildGRCh37.tsv.gz	Telomere length	Weighted median	146	-0.217128	0.161354	0.178412	-0.533382	0.0991259	0.804827	0.586618	1.10421
Telomere length	GCST90001926_buildGRCh37.tsv.gz	GCST90001926_buildGRCh37.tsv.gz	Telomere length	Inverse variance weighted	146	-0.158623	0.104774	0.130037	-0.363979	0.0467338	0.853318	0.694906	1.04784
Telomere length	GCST90001926_buildGRCh37.tsv.gz	GCST90001926_buildGRCh37.tsv.gz	Telomere length	Simple mode	146	-0.31841	0.305997	0.299809	-0.918165	0.281345	0.727304	0.399251	1.32491
Telomere length	GCST90001926_buildGRCh37.tsv.gz	GCST90001926_buildGRCh37.tsv.gz	Telomere length	Weighted mode	146	-0.265256	0.159506	0.0984758	-0.577888	0.0473759	0.767009	0.561082	1.04852
Telomere length	GCST90001925_buildGRCh37.tsv.gz	GCST90001925_buildGRCh37.tsv.gz	Telomere length	MR Egger	146	0.020011	0.164236	0.903193	-0.301891	0.341913	1.02021	0.739419	1.40764
Telomere length	GCST90001925_buildGRCh37.tsv.gz	GCST90001925_buildGRCh37.tsv.gz	Telomere length	Weighted median	146	0.13896	0.162717	0.393103	-0.179964	0.457885	1.14908	0.8353	1.58073
Telomere length	GCST90001925_buildGRCh37.tsv.gz	GCST90001925_buildGRCh37.tsv.gz	Telomere length	Inverse variance weighted	146	0.103487	0.0973724	0.287874	-0.0873628	0.294337	1.10903	0.916345	1.34224
Telomere length	GCST90001925_buildGRCh37.tsv.gz	GCST90001925_buildGRCh37.tsv.gz	Telomere length	Simple mode	146	-0.0123682	0.325444	0.969737	-0.650239	0.625503	0.987708	0.521921	1.86919
Telomere length	GCST90001925_buildGRCh37.tsv.gz	GCST90001925_buildGRCh37.tsv.gz	Telomere length	Weighted mode	146	0.0631586	0.177345	0.722258	-0.284438	0.410756	1.0652	0.752437	1.50796
Telomere length	GCST90001924_buildGRCh37.tsv.gz	GCST90001924_buildGRCh37.tsv.gz	Telomere length	MR Egger	146	0.257045	0.175227	0.144575	-0.0863987	0.600489	1.2931	0.917228	1.82301
Telomere length	GCST90001924_buildGRCh37.tsv.gz	GCST90001924_buildGRCh37.tsv.gz	Telomere length	Weighted median	146	0.229921	0.16483	0.163046	-0.0931457	0.552988	1.2585	0.911061	1.73844
Telomere length	GCST90001924_buildGRCh37.tsv.gz	GCST90001924_buildGRCh37.tsv.gz	Telomere length	Inverse variance weighted	146	0.301399	0.103575	0.0036148	0.0983919	0.504407	1.35175	1.1034	1.656
Telomere length	GCST90001924_buildGRCh37.tsv.gz	GCST90001924_buildGRCh37.tsv.gz	Telomere length	Simple mode	146	0.028646	0.300939	0.924296	-0.561194	0.618486	1.02906	0.570527	1.85612
Telomere length	GCST90001924_buildGRCh37.tsv.gz	GCST90001924_buildGRCh37.tsv.gz	Telomere length	Weighted mode	146	0.219819	0.175093	0.211338	-0.123364	0.563002	1.24585	0.883942	1.75594
Telomere length	GCST90001923_buildGRCh37.tsv.gz	GCST90001923_buildGRCh37.tsv.gz	Telomere length	MR Egger	146	0.321043	0.181083	0.0783591	-0.0338802	0.675966	1.37856	0.966687	1.96593
Telomere length	GCST90001923_buildGRCh37.tsv.gz	GCST90001923_buildGRCh37.tsv.gz	Telomere length	Weighted median	146	0.515666	0.166239	0.00192254	0.189836	0.841495	1.67475	1.20905	2.31983
Telomere length	GCST90001923_buildGRCh37.tsv.gz	GCST90001923_buildGRCh37.tsv.gz	Telomere length	Inverse variance weighted	146	0.339311	0.107007	0.0015196	0.129577	0.549045	1.40398	1.13835	1.7316
Telomere length	GCST90001923_buildGRCh37.tsv.gz	GCST90001923_buildGRCh37.tsv.gz	Telomere length	Simple mode	146	0.262743	0.338938	0.439487	-0.401575	0.927061	1.30049	0.669265	2.52707
Telomere length	GCST90001923_buildGRCh37.tsv.gz	GCST90001923_buildGRCh37.tsv.gz	Telomere length	Weighted mode	146	0.422182	0.185061	0.0239867	0.0594617	0.784901	1.52529	1.06127	2.19219
Telomere length	GCST90001922_buildGRCh37.tsv.gz	GCST90001922_buildGRCh37.tsv.gz	Telomere length	MR Egger	146	0.313294	0.176825	0.0785467	-0.0332825	0.65987	1.36792	0.967265	1.93454
Telomere length	GCST90001922_buildGRCh37.tsv.gz	GCST90001922_buildGRCh37.tsv.gz	Telomere length	Weighted median	146	0.16222	0.169935	0.339778	-0.170852	0.495292	1.17612	0.842947	1.64098
Telomere length	GCST90001922_buildGRCh37.tsv.gz	GCST90001922_buildGRCh37.tsv.gz	Telomere length	Inverse variance weighted	146	0.194398	0.104734	0.0634375	-0.0108805	0.399676	1.21458	0.989178	1.49134
Telomere length	GCST90001922_buildGRCh37.tsv.gz	GCST90001922_buildGRCh37.tsv.gz	Telomere length	Simple mode	146	0.00331205	0.31886	0.991727	-0.621653	0.628278	1.00332	0.537056	1.87438
Telomere length	GCST90001922_buildGRCh37.tsv.gz	GCST90001922_buildGRCh37.tsv.gz	Telomere length	Weighted mode	146	0.185125	0.177556	0.298856	-0.162885	0.533136	1.20337	0.849689	1.70427
Telomere length	GCST90001921_buildGRCh37.tsv.gz	GCST90001921_buildGRCh37.tsv.gz	Telomere length	MR Egger	146	-0.0354234	0.168248	0.833542	-0.365189	0.294342	0.965197	0.694065	1.34224
Telomere length	GCST90001921_buildGRCh37.tsv.gz	GCST90001921_buildGRCh37.tsv.gz	Telomere length	Weighted median	146	0.00244724	0.170049	0.988518	-0.330849	0.335744	1.00245	0.718313	1.39898
Telomere length	GCST90001921_buildGRCh37.tsv.gz	GCST90001921_buildGRCh37.tsv.gz	Telomere length	Inverse variance weighted	146	0.0541779	0.0996416	0.586629	-0.14112	0.249476	1.05567	0.868385	1.28335
Telomere length	GCST90001921_buildGRCh37.tsv.gz	GCST90001921_buildGRCh37.tsv.gz	Telomere length	Simple mode	146	0.160912	0.349991	0.646377	-0.52507	0.846893	1.17458	0.591514	2.33239
Telomere length	GCST90001921_buildGRCh37.tsv.gz	GCST90001921_buildGRCh37.tsv.gz	Telomere length	Weighted mode	146	0.0161335	0.184447	0.930419	-0.345382	0.377649	1.01626	0.70795	1.45885
Telomere length	GCST90001920_buildGRCh37.tsv.gz	GCST90001920_buildGRCh37.tsv.gz	Telomere length	MR Egger	146	-0.039105	0.165108	0.813114	-0.362717	0.284507	0.96165	0.695783	1.32911
Telomere length	GCST90001920_buildGRCh37.tsv.gz	GCST90001920_buildGRCh37.tsv.gz	Telomere length	Weighted median	146	-0.0732691	0.159479	0.645927	-0.385848	0.23931	0.929351	0.679874	1.27037
Telomere length	GCST90001920_buildGRCh37.tsv.gz	GCST90001920_buildGRCh37.tsv.gz	Telomere length	Inverse variance weighted	146	-0.0370665	0.0979711	0.705177	-0.22909	0.154957	0.963612	0.795257	1.16761
Telomere length	GCST90001920_buildGRCh37.tsv.gz	GCST90001920_buildGRCh37.tsv.gz	Telomere length	Simple mode	146	0.0681045	0.29197	0.81589	-0.504156	0.640365	1.07048	0.604015	1.89717
Telomere length	GCST90001920_buildGRCh37.tsv.gz	GCST90001920_buildGRCh37.tsv.gz	Telomere length	Weighted mode	146	-0.0444085	0.168925	0.793009	-0.375501	0.286684	0.956563	0.686945	1.332
Telomere length	GCST90001919_buildGRCh37.tsv.gz	GCST90001919_buildGRCh37.tsv.gz	Telomere length	MR Egger	146	-0.0818719	0.167066	0.62484	-0.409322	0.245578	0.92139	0.6641	1.27836
Telomere length	GCST90001919_buildGRCh37.tsv.gz	GCST90001919_buildGRCh37.tsv.gz	Telomere length	Weighted median	146	0.0233928	0.156498	0.881177	-0.283343	0.330128	1.02367	0.753262	1.39115
Telomere length	GCST90001919_buildGRCh37.tsv.gz	GCST90001919_buildGRCh37.tsv.gz	Telomere length	Inverse variance weighted	146	0.0798698	0.0991581	0.420543	-0.11448	0.27422	1.08315	0.89183	1.3155
Telomere length	GCST90001919_buildGRCh37.tsv.gz	GCST90001919_buildGRCh37.tsv.gz	Telomere length	Simple mode	146	0.0227843	0.322562	0.943785	-0.609438	0.655007	1.02305	0.543656	1.92516
Telomere length	GCST90001919_buildGRCh37.tsv.gz	GCST90001919_buildGRCh37.tsv.gz	Telomere length	Weighted mode	146	-0.209928	0.166726	0.210012	-0.536711	0.116856	0.810643	0.584668	1.12396
Telomere length	GCST90001918_buildGRCh37.tsv.gz	GCST90001918_buildGRCh37.tsv.gz	Telomere length	MR Egger	146	-0.195532	0.173462	0.261518	-0.535518	0.144453	0.822397	0.585366	1.15541
Telomere length	GCST90001918_buildGRCh37.tsv.gz	GCST90001918_buildGRCh37.tsv.gz	Telomere length	Weighted median	146	-0.155564	0.166345	0.349693	-0.481601	0.170473	0.855933	0.617794	1.18587
Telomere length	GCST90001918_buildGRCh37.tsv.gz	GCST90001918_buildGRCh37.tsv.gz	Telomere length	Inverse variance weighted	146	-0.0334821	0.10306	0.745272	-0.235479	0.168515	0.967072	0.790192	1.18355
Telomere length	GCST90001918_buildGRCh37.tsv.gz	GCST90001918_buildGRCh37.tsv.gz	Telomere length	Simple mode	146	0.290307	0.321821	0.368514	-0.340463	0.921076	1.33684	0.711441	2.51199
Telomere length	GCST90001918_buildGRCh37.tsv.gz	GCST90001918_buildGRCh37.tsv.gz	Telomere length	Weighted mode	146	-0.111943	0.173343	0.519436	-0.451694	0.227809	0.894095	0.636549	1.25584
Telomere length	GCST90001917_buildGRCh37.tsv.gz	GCST90001917_buildGRCh37.tsv.gz	Telomere length	MR Egger	146	-0.23786	0.160149	0.139665	-0.551751	0.0760314	0.788313	0.57594	1.079
Telomere length	GCST90001917_buildGRCh37.tsv.gz	GCST90001917_buildGRCh37.tsv.gz	Telomere length	Weighted median	146	-0.232701	0.15247	0.126958	-0.531541	0.0661399	0.792391	0.587698	1.06838
Telomere length	GCST90001917_buildGRCh37.tsv.gz	GCST90001917_buildGRCh37.tsv.gz	Telomere length	Inverse variance weighted	146	-0.117235	0.0950048	0.217205	-0.303445	0.0689739	0.889376	0.738271	1.07141
Telomere length	GCST90001917_buildGRCh37.tsv.gz	GCST90001917_buildGRCh37.tsv.gz	Telomere length	Simple mode	146	-0.260832	0.272226	0.339585	-0.794396	0.272731	0.77041	0.451854	1.31355
Telomere length	GCST90001917_buildGRCh37.tsv.gz	GCST90001917_buildGRCh37.tsv.gz	Telomere length	Weighted mode	146	-0.260832	0.150396	0.08499	-0.555609	0.0339444	0.77041	0.573723	1.03453
Telomere length	GCST90001916_buildGRCh37.tsv.gz	GCST90001916_buildGRCh37.tsv.gz	Telomere length	MR Egger	146	0.00483688	0.190739	0.979804	-0.369012	0.378686	1.00485	0.691417	1.46036
Telomere length	GCST90001916_buildGRCh37.tsv.gz	GCST90001916_buildGRCh37.tsv.gz	Telomere length	Weighted median	146	-0.186084	0.169068	0.271052	-0.517458	0.14529	0.830204	0.596034	1.15637
Telomere length	GCST90001916_buildGRCh37.tsv.gz	GCST90001916_buildGRCh37.tsv.gz	Telomere length	Inverse variance weighted	146	-0.0212255	0.112838	0.850794	-0.242389	0.199938	0.978998	0.784751	1.22133
Telomere length	GCST90001916_buildGRCh37.tsv.gz	GCST90001916_buildGRCh37.tsv.gz	Telomere length	Simple mode	146	0.744316	0.32936	0.0253183	0.0987711	1.38986	2.105	1.10381	4.01429
Telomere length	GCST90001916_buildGRCh37.tsv.gz	GCST90001916_buildGRCh37.tsv.gz	Telomere length	Weighted mode	146	-0.0526784	0.179144	0.769136	-0.403801	0.298444	0.948685	0.667777	1.34776
Telomere length	GCST90001915_buildGRCh37.tsv.gz	GCST90001915_buildGRCh37.tsv.gz	Telomere length	MR Egger	146	-0.143093	0.185179	0.44095	-0.506043	0.219857	0.866674	0.602877	1.2459
Telomere length	GCST90001915_buildGRCh37.tsv.gz	GCST90001915_buildGRCh37.tsv.gz	Telomere length	Weighted median	146	-0.107016	0.157402	0.496576	-0.415524	0.201492	0.898512	0.659995	1.22323
Telomere length	GCST90001915_buildGRCh37.tsv.gz	GCST90001915_buildGRCh37.tsv.gz	Telomere length	Inverse variance weighted	146	-0.0661086	0.109631	0.546501	-0.280985	0.148768	0.936029	0.75504	1.1604
Telomere length	GCST90001915_buildGRCh37.tsv.gz	GCST90001915_buildGRCh37.tsv.gz	Telomere length	Simple mode	146	0.0363178	0.303194	0.90482	-0.557943	0.630579	1.03699	0.572385	1.8787
Telomere length	GCST90001915_buildGRCh37.tsv.gz	GCST90001915_buildGRCh37.tsv.gz	Telomere length	Weighted mode	146	-0.0616714	0.163777	0.707054	-0.382675	0.259332	0.940192	0.682035	1.29606
Telomere length	GCST90001914_buildGRCh37.tsv.gz	GCST90001914_buildGRCh37.tsv.gz	Telomere length	MR Egger	146	-0.136157	0.185415	0.463938	-0.49957	0.227257	0.872706	0.606791	1.25515
Telomere length	GCST90001914_buildGRCh37.tsv.gz	GCST90001914_buildGRCh37.tsv.gz	Telomere length	Weighted median	146	0.00383095	0.154976	0.980279	-0.299921	0.307583	1.00384	0.740877	1.36013
Telomere length	GCST90001914_buildGRCh37.tsv.gz	GCST90001914_buildGRCh37.tsv.gz	Telomere length	Inverse variance weighted	146	-0.0348296	0.109841	0.751175	-0.250118	0.180459	0.96577	0.778709	1.19777
Telomere length	GCST90001914_buildGRCh37.tsv.gz	GCST90001914_buildGRCh37.tsv.gz	Telomere length	Simple mode	146	0.479507	0.319745	0.135878	-0.147193	1.10621	1.61528	0.863127	3.02287
Telomere length	GCST90001914_buildGRCh37.tsv.gz	GCST90001914_buildGRCh37.tsv.gz	Telomere length	Weighted mode	146	0.0234714	0.162561	0.885397	-0.295148	0.342091	1.02375	0.744421	1.40789
Telomere length	GCST90001913_buildGRCh37.tsv.gz	GCST90001913_buildGRCh37.tsv.gz	Telomere length	MR Egger	146	0.316182	0.170386	0.0655435	-0.0177749	0.65014	1.37188	0.982382	1.91581
Telomere length	GCST90001913_buildGRCh37.tsv.gz	GCST90001913_buildGRCh37.tsv.gz	Telomere length	Weighted median	146	0.170965	0.157413	0.27744	-0.137566	0.479495	1.18645	0.871477	1.61526
Telomere length	GCST90001913_buildGRCh37.tsv.gz	GCST90001913_buildGRCh37.tsv.gz	Telomere length	Inverse variance weighted	146	0.0984111	0.101638	0.33292	-0.1008	0.297622	1.10342	0.904114	1.34665
Telomere length	GCST90001913_buildGRCh37.tsv.gz	GCST90001913_buildGRCh37.tsv.gz	Telomere length	Simple mode	146	0.173554	0.272851	0.525728	-0.361233	0.708342	1.18953	0.696817	2.03062
Telomere length	GCST90001913_buildGRCh37.tsv.gz	GCST90001913_buildGRCh37.tsv.gz	Telomere length	Weighted mode	146	0.173554	0.163297	0.289632	-0.146507	0.493616	1.18953	0.86372	1.63823
Telomere length	GCST90001912_buildGRCh37.tsv.gz	GCST90001912_buildGRCh37.tsv.gz	Telomere length	MR Egger	145	-0.290539	0.167365	0.0847242	-0.618575	0.0374959	0.74786	0.538712	1.03821
Telomere length	GCST90001912_buildGRCh37.tsv.gz	GCST90001912_buildGRCh37.tsv.gz	Telomere length	Weighted median	145	-0.155097	0.160897	0.335069	-0.470455	0.160261	0.856332	0.624718	1.17382
Telomere length	GCST90001912_buildGRCh37.tsv.gz	GCST90001912_buildGRCh37.tsv.gz	Telomere length	Inverse variance weighted	145	-0.0709633	0.0992336	0.474539	-0.265461	0.123535	0.931496	0.766852	1.13149
Telomere length	GCST90001912_buildGRCh37.tsv.gz	GCST90001912_buildGRCh37.tsv.gz	Telomere length	Simple mode	145	-0.0174003	0.296069	0.953216	-0.597695	0.562894	0.98275	0.550078	1.75575
Telomere length	GCST90001912_buildGRCh37.tsv.gz	GCST90001912_buildGRCh37.tsv.gz	Telomere length	Weighted mode	145	-0.150833	0.16701	0.367961	-0.478171	0.176506	0.859992	0.619916	1.19304
Telomere length	GCST90001911_buildGRCh37.tsv.gz	GCST90001911_buildGRCh37.tsv.gz	Telomere length	MR Egger	146	-0.1771	0.171867	0.304527	-0.51396	0.159759	0.837696	0.598122	1.17323
Telomere length	GCST90001911_buildGRCh37.tsv.gz	GCST90001911_buildGRCh37.tsv.gz	Telomere length	Weighted median	146	-0.124412	0.159697	0.435947	-0.437418	0.188593	0.883016	0.645702	1.20755
Telomere length	GCST90001911_buildGRCh37.tsv.gz	GCST90001911_buildGRCh37.tsv.gz	Telomere length	Inverse variance weighted	146	-0.0856843	0.10182	0.400053	-0.285251	0.113883	0.917884	0.751825	1.12062
Telomere length	GCST90001911_buildGRCh37.tsv.gz	GCST90001911_buildGRCh37.tsv.gz	Telomere length	Simple mode	146	-0.106653	0.296079	0.719209	-0.686968	0.473662	0.898838	0.503099	1.60586
Telomere length	GCST90001911_buildGRCh37.tsv.gz	GCST90001911_buildGRCh37.tsv.gz	Telomere length	Weighted mode	146	-0.106653	0.168	0.526534	-0.435932	0.222627	0.898838	0.646662	1.24935
Telomere length	GCST90001910_buildGRCh37.tsv.gz	GCST90001910_buildGRCh37.tsv.gz	Telomere length	MR Egger	146	0.192653	0.178725	0.282868	-0.157649	0.542955	1.21246	0.85415	1.72108
Telomere length	GCST90001910_buildGRCh37.tsv.gz	GCST90001910_buildGRCh37.tsv.gz	Telomere length	Weighted median	146	0.292624	0.153035	0.055859	-0.00732512	0.592574	1.33994	0.992702	1.80864
Telomere length	GCST90001910_buildGRCh37.tsv.gz	GCST90001910_buildGRCh37.tsv.gz	Telomere length	Inverse variance weighted	146	0.252878	0.105783	0.0168239	0.0455432	0.460213	1.28773	1.0466	1.58441
Telomere length	GCST90001910_buildGRCh37.tsv.gz	GCST90001910_buildGRCh37.tsv.gz	Telomere length	Simple mode	146	0.415597	0.303872	0.173531	-0.179992	1.01119	1.51527	0.835277	2.74886
Telomere length	GCST90001910_buildGRCh37.tsv.gz	GCST90001910_buildGRCh37.tsv.gz	Telomere length	Weighted mode	146	0.283674	0.163625	0.0850991	-0.0370303	0.604379	1.328	0.963647	1.83012
Telomere length	GCST90001909_buildGRCh37.tsv.gz	GCST90001909_buildGRCh37.tsv.gz	Telomere length	MR Egger	146	0.10669	0.167272	0.524601	-0.221162	0.434542	1.11259	0.801586	1.54426
Telomere length	GCST90001909_buildGRCh37.tsv.gz	GCST90001909_buildGRCh37.tsv.gz	Telomere length	Weighted median	146	0.00443577	0.157973	0.977599	-0.305192	0.314064	1.00445	0.736982	1.36898
Telomere length	GCST90001909_buildGRCh37.tsv.gz	GCST90001909_buildGRCh37.tsv.gz	Telomere length	Inverse variance weighted	146	-0.031872	0.0992841	0.748197	-0.226469	0.162725	0.968631	0.797344	1.17671
Telomere length	GCST90001909_buildGRCh37.tsv.gz	GCST90001909_buildGRCh37.tsv.gz	Telomere length	Simple mode	146	0.220827	0.30811	0.474703	-0.383069	0.824724	1.24711	0.681766	2.28125
Telomere length	GCST90001909_buildGRCh37.tsv.gz	GCST90001909_buildGRCh37.tsv.gz	Telomere length	Weighted mode	146	0.0107991	0.159594	0.946145	-0.302005	0.323604	1.01086	0.739334	1.3821
Telomere length	GCST90001908_buildGRCh37.tsv.gz	GCST90001908_buildGRCh37.tsv.gz	Telomere length	MR Egger	146	0.0887372	0.174649	0.612168	-0.253574	0.431048	1.09279	0.776022	1.53887
Telomere length	GCST90001908_buildGRCh37.tsv.gz	GCST90001908_buildGRCh37.tsv.gz	Telomere length	Weighted median	146	0.107389	0.169041	0.525244	-0.223931	0.438708	1.11337	0.79937	1.5507
Telomere length	GCST90001908_buildGRCh37.tsv.gz	GCST90001908_buildGRCh37.tsv.gz	Telomere length	Inverse variance weighted	146	0.266625	0.103826	0.0102288	0.0631259	0.470123	1.30555	1.06516	1.60019
Telomere length	GCST90001908_buildGRCh37.tsv.gz	GCST90001908_buildGRCh37.tsv.gz	Telomere length	Simple mode	146	-0.105665	0.309344	0.733164	-0.711979	0.500649	0.899726	0.490672	1.64979
Telomere length	GCST90001908_buildGRCh37.tsv.gz	GCST90001908_buildGRCh37.tsv.gz	Telomere length	Weighted mode	146	0.11052	0.175626	0.530149	-0.233707	0.454748	1.11686	0.791593	1.57578
Telomere length	GCST90001907_buildGRCh37.tsv.gz	GCST90001907_buildGRCh37.tsv.gz	Telomere length	MR Egger	146	-0.163229	0.177433	0.359139	-0.510998	0.18454	0.849397	0.599896	1.20267
Telomere length	GCST90001907_buildGRCh37.tsv.gz	GCST90001907_buildGRCh37.tsv.gz	Telomere length	Weighted median	146	0.124709	0.174107	0.473821	-0.216541	0.465958	1.13282	0.8053	1.59354
Telomere length	GCST90001907_buildGRCh37.tsv.gz	GCST90001907_buildGRCh37.tsv.gz	Telomere length	Inverse variance weighted	146	0.0858592	0.106045	0.418143	-0.121989	0.293708	1.08965	0.885158	1.34139
Telomere length	GCST90001907_buildGRCh37.tsv.gz	GCST90001907_buildGRCh37.tsv.gz	Telomere length	Simple mode	146	0.215679	0.325302	0.508376	-0.421913	0.85327	1.2407	0.655791	2.34731
Telomere length	GCST90001907_buildGRCh37.tsv.gz	GCST90001907_buildGRCh37.tsv.gz	Telomere length	Weighted mode	146	0.172601	0.177032	0.331196	-0.174381	0.519583	1.18839	0.839977	1.68133
Telomere length	GCST90001906_buildGRCh37.tsv.gz	GCST90001906_buildGRCh37.tsv.gz	Telomere length	MR Egger	146	-0.0347918	0.176969	0.844419	-0.381651	0.312067	0.965806	0.682733	1.36625
Telomere length	GCST90001906_buildGRCh37.tsv.gz	GCST90001906_buildGRCh37.tsv.gz	Telomere length	Weighted median	146	-0.139248	0.160246	0.384867	-0.453329	0.174834	0.870012	0.635509	1.19105
Telomere length	GCST90001906_buildGRCh37.tsv.gz	GCST90001906_buildGRCh37.tsv.gz	Telomere length	Inverse variance weighted	146	-0.0966667	0.104719	0.355954	-0.301917	0.108583	0.907859	0.7394	1.1147
Telomere length	GCST90001906_buildGRCh37.tsv.gz	GCST90001906_buildGRCh37.tsv.gz	Telomere length	Simple mode	146	-0.244117	0.299224	0.415932	-0.830595	0.342361	0.783396	0.43579	1.40827
Telomere length	GCST90001906_buildGRCh37.tsv.gz	GCST90001906_buildGRCh37.tsv.gz	Telomere length	Weighted mode	146	-0.244117	0.184585	0.188077	-0.605904	0.117669	0.783396	0.545581	1.12487
Telomere length	GCST90001905_buildGRCh37.tsv.gz	GCST90001905_buildGRCh37.tsv.gz	Telomere length	MR Egger	145	-0.09746	0.174647	0.577689	-0.439767	0.244847	0.907139	0.644186	1.27743
Telomere length	GCST90001905_buildGRCh37.tsv.gz	GCST90001905_buildGRCh37.tsv.gz	Telomere length	Weighted median	145	0.0186186	0.166293	0.910853	-0.307315	0.344552	1.01879	0.735419	1.41136
Telomere length	GCST90001905_buildGRCh37.tsv.gz	GCST90001905_buildGRCh37.tsv.gz	Telomere length	Inverse variance weighted	145	0.122468	0.104114	0.239479	-0.0815953	0.326532	1.13028	0.921645	1.38615
Telomere length	GCST90001905_buildGRCh37.tsv.gz	GCST90001905_buildGRCh37.tsv.gz	Telomere length	Simple mode	145	0.0493744	0.298812	0.86899	-0.536297	0.635046	1.05061	0.58491	1.88711
Telomere length	GCST90001905_buildGRCh37.tsv.gz	GCST90001905_buildGRCh37.tsv.gz	Telomere length	Weighted mode	145	-0.0259681	0.167729	0.877178	-0.354716	0.30278	0.974366	0.701372	1.35362
Telomere length	GCST90001904_buildGRCh37.tsv.gz	GCST90001904_buildGRCh37.tsv.gz	Telomere length	MR Egger	146	-0.0320647	0.17121	0.851703	-0.367636	0.303507	0.968444	0.692369	1.3546
Telomere length	GCST90001904_buildGRCh37.tsv.gz	GCST90001904_buildGRCh37.tsv.gz	Telomere length	Weighted median	146	0.0310125	0.16905	0.854444	-0.300325	0.36235	1.0315	0.740577	1.4367
Telomere length	GCST90001904_buildGRCh37.tsv.gz	GCST90001904_buildGRCh37.tsv.gz	Telomere length	Inverse variance weighted	146	0.122472	0.10153	0.227717	-0.0765274	0.321471	1.13029	0.926328	1.37916
Telomere length	GCST90001904_buildGRCh37.tsv.gz	GCST90001904_buildGRCh37.tsv.gz	Telomere length	Simple mode	146	0.104195	0.362637	0.774274	-0.606574	0.814964	1.10982	0.545215	2.25909
Telomere length	GCST90001904_buildGRCh37.tsv.gz	GCST90001904_buildGRCh37.tsv.gz	Telomere length	Weighted mode	146	-0.0551984	0.221423	0.80349	-0.489188	0.378791	0.946297	0.613124	1.46052
Telomere length	GCST90001903_buildGRCh37.tsv.gz	GCST90001903_buildGRCh37.tsv.gz	Telomere length	MR Egger	146	-0.313689	0.173318	0.0723963	-0.653392	0.0260147	0.730746	0.520278	1.02636
Telomere length	GCST90001903_buildGRCh37.tsv.gz	GCST90001903_buildGRCh37.tsv.gz	Telomere length	Weighted median	146	-0.252533	0.16828	0.13344	-0.582361	0.0772953	0.776831	0.558578	1.08036
Telomere length	GCST90001903_buildGRCh37.tsv.gz	GCST90001903_buildGRCh37.tsv.gz	Telomere length	Inverse variance weighted	146	-0.0660686	0.102793	0.520396	-0.267543	0.135406	0.936067	0.765258	1.145
Telomere length	GCST90001903_buildGRCh37.tsv.gz	GCST90001903_buildGRCh37.tsv.gz	Telomere length	Simple mode	146	-0.123784	0.320464	0.699866	-0.751894	0.504325	0.88357	0.471473	1.65587
Telomere length	GCST90001903_buildGRCh37.tsv.gz	GCST90001903_buildGRCh37.tsv.gz	Telomere length	Weighted mode	146	-0.172424	0.171635	0.316766	-0.508828	0.163981	0.841623	0.6012	1.17819
Telomere length	GCST90001902_buildGRCh37.tsv.gz	GCST90001902_buildGRCh37.tsv.gz	Telomere length	MR Egger	146	0.121242	0.165667	0.465456	-0.203466	0.445949	1.1289	0.815898	1.56197
Telomere length	GCST90001902_buildGRCh37.tsv.gz	GCST90001902_buildGRCh37.tsv.gz	Telomere length	Weighted median	146	0.0143781	0.156893	0.926982	-0.293133	0.321889	1.01448	0.745923	1.37973
Telomere length	GCST90001902_buildGRCh37.tsv.gz	GCST90001902_buildGRCh37.tsv.gz	Telomere length	Inverse variance weighted	146	0.0787592	0.0979765	0.421479	-0.113275	0.270793	1.08194	0.892905	1.311
Telomere length	GCST90001902_buildGRCh37.tsv.gz	GCST90001902_buildGRCh37.tsv.gz	Telomere length	Simple mode	146	0.115582	0.325851	0.723324	-0.523086	0.75425	1.12253	0.592688	2.12602
Telomere length	GCST90001902_buildGRCh37.tsv.gz	GCST90001902_buildGRCh37.tsv.gz	Telomere length	Weighted mode	146	0.00485595	0.207496	0.981361	-0.401837	0.411549	1.00487	0.66909	1.50915
Telomere length	GCST90001901_buildGRCh37.tsv.gz	GCST90001901_buildGRCh37.tsv.gz	Telomere length	MR Egger	146	-0.125474	0.168822	0.458554	-0.456365	0.205418	0.882079	0.633582	1.22804
Telomere length	GCST90001901_buildGRCh37.tsv.gz	GCST90001901_buildGRCh37.tsv.gz	Telomere length	Weighted median	146	0.0479746	0.163153	0.768722	-0.271805	0.367754	1.04914	0.762003	1.44449
Telomere length	GCST90001901_buildGRCh37.tsv.gz	GCST90001901_buildGRCh37.tsv.gz	Telomere length	Inverse variance weighted	146	0.110228	0.100085	0.270746	-0.0859385	0.306395	1.11653	0.917651	1.35852
Telomere length	GCST90001901_buildGRCh37.tsv.gz	GCST90001901_buildGRCh37.tsv.gz	Telomere length	Simple mode	146	-0.230953	0.320051	0.471695	-0.858254	0.396347	0.793777	0.423902	1.48639
Telomere length	GCST90001901_buildGRCh37.tsv.gz	GCST90001901_buildGRCh37.tsv.gz	Telomere length	Weighted mode	146	0.0223604	0.176051	0.899107	-0.322699	0.36742	1.02261	0.724192	1.444
Telomere length	GCST90001900_buildGRCh37.tsv.gz	GCST90001900_buildGRCh37.tsv.gz	Telomere length	MR Egger	146	0.219254	0.175104	0.21255	-0.12395	0.562457	1.24515	0.883424	1.75498
Telomere length	GCST90001900_buildGRCh37.tsv.gz	GCST90001900_buildGRCh37.tsv.gz	Telomere length	Weighted median	146	0.413059	0.164521	0.0120498	0.0905987	0.73552	1.51143	1.09483	2.08657
Telomere length	GCST90001900_buildGRCh37.tsv.gz	GCST90001900_buildGRCh37.tsv.gz	Telomere length	Inverse variance weighted	146	0.302245	0.103668	0.0035509	0.099057	0.505434	1.35289	1.10413	1.6577
Telomere length	GCST90001900_buildGRCh37.tsv.gz	GCST90001900_buildGRCh37.tsv.gz	Telomere length	Simple mode	146	0.221508	0.348623	0.526183	-0.461794	0.904809	1.24796	0.630152	2.47146
Telomere length	GCST90001900_buildGRCh37.tsv.gz	GCST90001900_buildGRCh37.tsv.gz	Telomere length	Weighted mode	146	0.316457	0.18208	0.0843323	-0.0404203	0.673335	1.37226	0.960386	1.96077
Telomere length	GCST90001899_buildGRCh37.tsv.gz	GCST90001899_buildGRCh37.tsv.gz	Telomere length	MR Egger	146	0.0464648	0.1636	0.776807	-0.274191	0.367121	1.04756	0.760187	1.44357
Telomere length	GCST90001899_buildGRCh37.tsv.gz	GCST90001899_buildGRCh37.tsv.gz	Telomere length	Weighted median	146	0.0112099	0.168198	0.946863	-0.318459	0.340878	1.01127	0.727269	1.40618
Telomere length	GCST90001899_buildGRCh37.tsv.gz	GCST90001899_buildGRCh37.tsv.gz	Telomere length	Inverse variance weighted	146	0.105378	0.0967907	0.276277	-0.0843317	0.295088	1.11113	0.919126	1.34324
Telomere length	GCST90001899_buildGRCh37.tsv.gz	GCST90001899_buildGRCh37.tsv.gz	Telomere length	Simple mode	146	0.518086	0.374918	0.169139	-0.216754	1.25292	1.67881	0.805128	3.50057
Telomere length	GCST90001899_buildGRCh37.tsv.gz	GCST90001899_buildGRCh37.tsv.gz	Telomere length	Weighted mode	146	0.0774189	0.235587	0.742916	-0.384331	0.539169	1.08049	0.680906	1.71458
Telomere length	GCST90001898_buildGRCh37.tsv.gz	GCST90001898_buildGRCh37.tsv.gz	Telomere length	MR Egger	146	0.262741	0.169538	0.123397	-0.0695534	0.595036	1.30049	0.93281	1.8131
Telomere length	GCST90001898_buildGRCh37.tsv.gz	GCST90001898_buildGRCh37.tsv.gz	Telomere length	Weighted median	146	0.33733	0.156429	0.0310496	0.0307285	0.643931	1.4012	1.03121	1.90395
Telomere length	GCST90001898_buildGRCh37.tsv.gz	GCST90001898_buildGRCh37.tsv.gz	Telomere length	Inverse variance weighted	146	0.293527	0.100579	0.00351862	0.0963922	0.490662	1.34115	1.10119	1.6334
Telomere length	GCST90001898_buildGRCh37.tsv.gz	GCST90001898_buildGRCh37.tsv.gz	Telomere length	Simple mode	146	0.558642	0.284583	0.0515577	0.000858888	1.11643	1.7483	1.00086	3.05392
Telomere length	GCST90001898_buildGRCh37.tsv.gz	GCST90001898_buildGRCh37.tsv.gz	Telomere length	Weighted mode	146	0.406853	0.174607	0.0211802	0.0646227	0.749084	1.50208	1.06676	2.11506
Telomere length	GCST90001897_buildGRCh37.tsv.gz	GCST90001897_buildGRCh37.tsv.gz	Telomere length	MR Egger	146	0.194628	0.167779	0.24796	-0.13422	0.523475	1.21486	0.874397	1.68788
Telomere length	GCST90001897_buildGRCh37.tsv.gz	GCST90001897_buildGRCh37.tsv.gz	Telomere length	Weighted median	146	0.204343	0.15852	0.197377	-0.106357	0.515043	1.22672	0.899103	1.67371
Telomere length	GCST90001897_buildGRCh37.tsv.gz	GCST90001897_buildGRCh37.tsv.gz	Telomere length	Inverse variance weighted	146	0.047729	0.099456	0.631298	-0.147205	0.242663	1.04889	0.863117	1.27464
Telomere length	GCST90001897_buildGRCh37.tsv.gz	GCST90001897_buildGRCh37.tsv.gz	Telomere length	Simple mode	146	0.202776	0.278337	0.467466	-0.342765	0.748317	1.2248	0.709805	2.11344
Telomere length	GCST90001897_buildGRCh37.tsv.gz	GCST90001897_buildGRCh37.tsv.gz	Telomere length	Weighted mode	146	0.202776	0.161394	0.21099	-0.113556	0.519108	1.2248	0.892654	1.68053
Telomere length	GCST90001896_buildGRCh37.tsv.gz	GCST90001896_buildGRCh37.tsv.gz	Telomere length	MR Egger	146	0.142939	0.182678	0.435225	-0.215109	0.500988	1.15366	0.806453	1.65035
Telomere length	GCST90001896_buildGRCh37.tsv.gz	GCST90001896_buildGRCh37.tsv.gz	Telomere length	Weighted median	146	0.223621	0.170025	0.188434	-0.109628	0.556869	1.2506	0.896168	1.7452
Telomere length	GCST90001896_buildGRCh37.tsv.gz	GCST90001896_buildGRCh37.tsv.gz	Telomere length	Inverse variance weighted	146	0.276432	0.108321	0.0107116	0.0641228	0.488742	1.31842	1.06622	1.63026
Telomere length	GCST90001896_buildGRCh37.tsv.gz	GCST90001896_buildGRCh37.tsv.gz	Telomere length	Simple mode	146	0.318802	0.323831	0.326524	-0.315906	0.953511	1.37548	0.729128	2.5948
Telomere length	GCST90001896_buildGRCh37.tsv.gz	GCST90001896_buildGRCh37.tsv.gz	Telomere length	Weighted mode	146	0.161515	0.169772	0.343003	-0.171239	0.494269	1.17529	0.84262	1.6393
Telomere length	GCST90001895_buildGRCh37.tsv.gz	GCST90001895_buildGRCh37.tsv.gz	Telomere length	MR Egger	146	0.192394	0.170072	0.259828	-0.140946	0.525735	1.21215	0.868536	1.6917
Telomere length	GCST90001895_buildGRCh37.tsv.gz	GCST90001895_buildGRCh37.tsv.gz	Telomere length	Weighted median	146	0.266507	0.163479	0.103054	-0.0539111	0.586926	1.3054	0.947516	1.79845
Telomere length	GCST90001895_buildGRCh37.tsv.gz	GCST90001895_buildGRCh37.tsv.gz	Telomere length	Inverse variance weighted	146	0.150372	0.100887	0.136092	-0.0473663	0.348111	1.16227	0.953738	1.41639
Telomere length	GCST90001895_buildGRCh37.tsv.gz	GCST90001895_buildGRCh37.tsv.gz	Telomere length	Simple mode	146	-0.0834085	0.319197	0.794227	-0.709035	0.542218	0.919975	0.492119	1.71982
Telomere length	GCST90001895_buildGRCh37.tsv.gz	GCST90001895_buildGRCh37.tsv.gz	Telomere length	Weighted mode	146	0.328224	0.163774	0.0469192	0.00722639	0.649222	1.3885	1.00725	1.91405
Telomere length	GCST90001894_buildGRCh37.tsv.gz	GCST90001894_buildGRCh37.tsv.gz	Telomere length	MR Egger	146	0.303536	0.169623	0.0756397	-0.0289245	0.635996	1.35464	0.97149	1.8889
Telomere length	GCST90001894_buildGRCh37.tsv.gz	GCST90001894_buildGRCh37.tsv.gz	Telomere length	Weighted median	146	0.341742	0.167509	0.041337	0.0134232	0.67006	1.4074	1.01351	1.95435
Telomere length	GCST90001894_buildGRCh37.tsv.gz	GCST90001894_buildGRCh37.tsv.gz	Telomere length	Inverse variance weighted	146	0.307339	0.100506	0.00222873	0.110348	0.50433	1.3598	1.11667	1.65588
Telomere length	GCST90001894_buildGRCh37.tsv.gz	GCST90001894_buildGRCh37.tsv.gz	Telomere length	Simple mode	146	0.611224	0.318133	0.0566581	-0.0123172	1.23477	1.84269	0.987758	3.43757
Telomere length	GCST90001894_buildGRCh37.tsv.gz	GCST90001894_buildGRCh37.tsv.gz	Telomere length	Weighted mode	146	0.464956	0.175402	0.00892229	0.121169	0.808744	1.59194	1.12882	2.24509
Telomere length	GCST90001893_buildGRCh37.tsv.gz	GCST90001893_buildGRCh37.tsv.gz	Telomere length	MR Egger	146	0.419407	0.177921	0.0197562	0.0706812	0.768133	1.52106	1.07324	2.15574
Telomere length	GCST90001893_buildGRCh37.tsv.gz	GCST90001893_buildGRCh37.tsv.gz	Telomere length	Weighted median	146	0.276786	0.16647	0.0963759	-0.0494942	0.603067	1.31888	0.951711	1.82771
Telomere length	GCST90001893_buildGRCh37.tsv.gz	GCST90001893_buildGRCh37.tsv.gz	Telomere length	Inverse variance weighted	146	0.326312	0.105341	0.00195056	0.119843	0.532781	1.38585	1.12732	1.70366
Telomere length	GCST90001893_buildGRCh37.tsv.gz	GCST90001893_buildGRCh37.tsv.gz	Telomere length	Simple mode	146	0.0435384	0.359831	0.903861	-0.661731	0.748808	1.0445	0.515957	2.11448
Telomere length	GCST90001893_buildGRCh37.tsv.gz	GCST90001893_buildGRCh37.tsv.gz	Telomere length	Weighted mode	146	0.364575	0.183498	0.048829	0.00491768	0.724232	1.4399	1.00493	2.06315
Telomere length	GCST90001892_buildGRCh37.tsv.gz	GCST90001892_buildGRCh37.tsv.gz	Telomere length	MR Egger	146	-0.161496	0.169198	0.341438	-0.493123	0.170131	0.85087	0.610716	1.18546
Telomere length	GCST90001892_buildGRCh37.tsv.gz	GCST90001892_buildGRCh37.tsv.gz	Telomere length	Weighted median	146	-0.0901194	0.170376	0.596843	-0.424056	0.243817	0.913822	0.654388	1.27611
Telomere length	GCST90001892_buildGRCh37.tsv.gz	GCST90001892_buildGRCh37.tsv.gz	Telomere length	Inverse variance weighted	146	0.0443335	0.10038	0.658739	-0.152412	0.241079	1.04533	0.858634	1.27262
Telomere length	GCST90001892_buildGRCh37.tsv.gz	GCST90001892_buildGRCh37.tsv.gz	Telomere length	Simple mode	146	-0.222722	0.315954	0.48199	-0.841992	0.396547	0.800337	0.430852	1.48668
Telomere length	GCST90001892_buildGRCh37.tsv.gz	GCST90001892_buildGRCh37.tsv.gz	Telomere length	Weighted mode	146	0.021859	0.192323	0.909666	-0.355093	0.398811	1.0221	0.701108	1.49005
Telomere length	GCST90001891_buildGRCh37.tsv.gz	GCST90001891_buildGRCh37.tsv.gz	Telomere length	MR Egger	146	0.237558	0.170462	0.165582	-0.0965475	0.571664	1.26815	0.907967	1.77121
Telomere length	GCST90001891_buildGRCh37.tsv.gz	GCST90001891_buildGRCh37.tsv.gz	Telomere length	Weighted median	146	0.423739	0.171379	0.0134161	0.0878365	0.759642	1.52766	1.09181	2.13751
Telomere length	GCST90001891_buildGRCh37.tsv.gz	GCST90001891_buildGRCh37.tsv.gz	Telomere length	Inverse variance weighted	146	0.296553	0.100838	0.00327283	0.0989099	0.494195	1.34521	1.10397	1.63918
Telomere length	GCST90001891_buildGRCh37.tsv.gz	GCST90001891_buildGRCh37.tsv.gz	Telomere length	Simple mode	146	0.793203	0.32696	0.0164947	0.152362	1.43404	2.21047	1.16458	4.19564
Telomere length	GCST90001891_buildGRCh37.tsv.gz	GCST90001891_buildGRCh37.tsv.gz	Telomere length	Weighted mode	146	0.526531	0.177121	0.00345737	0.179374	0.873687	1.69305	1.19647	2.39573
Telomere length	GCST90001890_buildGRCh37.tsv.gz	GCST90001890_buildGRCh37.tsv.gz	Telomere length	MR Egger	146	0.532801	0.175945	0.0029159	0.187949	0.877653	1.7037	1.20677	2.40525
Telomere length	GCST90001890_buildGRCh37.tsv.gz	GCST90001890_buildGRCh37.tsv.gz	Telomere length	Weighted median	146	0.481403	0.159201	0.00249569	0.169368	0.793438	1.61834	1.18456	2.21098
Telomere length	GCST90001890_buildGRCh37.tsv.gz	GCST90001890_buildGRCh37.tsv.gz	Telomere length	Inverse variance weighted	146	0.468188	0.104112	6.89E-06	0.26413	0.672247	1.5971	1.3023	1.95863
Telomere length	GCST90001890_buildGRCh37.tsv.gz	GCST90001890_buildGRCh37.tsv.gz	Telomere length	Simple mode	146	0.455008	0.315511	0.151423	-0.163395	1.07341	1.57619	0.849256	2.92534
Telomere length	GCST90001890_buildGRCh37.tsv.gz	GCST90001890_buildGRCh37.tsv.gz	Telomere length	Weighted mode	146	0.5384	0.170949	0.00198674	0.203339	0.873461	1.71326	1.22549	2.39519
Telomere length	GCST90001889_buildGRCh37.tsv.gz	GCST90001889_buildGRCh37.tsv.gz	Telomere length	MR Egger	146	0.144406	0.173246	0.405926	-0.195157	0.483969	1.15535	0.822706	1.6225
Telomere length	GCST90001889_buildGRCh37.tsv.gz	GCST90001889_buildGRCh37.tsv.gz	Telomere length	Weighted median	146	0.178902	0.166275	0.281954	-0.146997	0.5048	1.1959	0.863297	1.65665
Telomere length	GCST90001889_buildGRCh37.tsv.gz	GCST90001889_buildGRCh37.tsv.gz	Telomere length	Inverse variance weighted	146	0.0954558	0.102468	0.351562	-0.105382	0.296294	1.10016	0.899981	1.34487
Telomere length	GCST90001889_buildGRCh37.tsv.gz	GCST90001889_buildGRCh37.tsv.gz	Telomere length	Simple mode	146	0.23811	0.338596	0.483041	-0.425537	0.901757	1.26885	0.653419	2.46393
Telomere length	GCST90001889_buildGRCh37.tsv.gz	GCST90001889_buildGRCh37.tsv.gz	Telomere length	Weighted mode	146	0.111043	0.199641	0.578923	-0.280254	0.502339	1.11744	0.755592	1.65258
Telomere length	GCST90001888_buildGRCh37.tsv.gz	GCST90001888_buildGRCh37.tsv.gz	Telomere length	MR Egger	146	-0.16116	0.166295	0.33411	-0.487099	0.164779	0.851156	0.614406	1.17913
Telomere length	GCST90001888_buildGRCh37.tsv.gz	GCST90001888_buildGRCh37.tsv.gz	Telomere length	Weighted median	146	-0.0219436	0.157374	0.889106	-0.330398	0.28651	0.978295	0.718638	1.33177
Telomere length	GCST90001888_buildGRCh37.tsv.gz	GCST90001888_buildGRCh37.tsv.gz	Telomere length	Inverse variance weighted	146	0.051986	0.098631	0.598141	-0.141331	0.245303	1.05336	0.868202	1.27801
Telomere length	GCST90001888_buildGRCh37.tsv.gz	GCST90001888_buildGRCh37.tsv.gz	Telomere length	Simple mode	146	0.112269	0.331746	0.735538	-0.537953	0.76249	1.11881	0.583943	2.14361
Telomere length	GCST90001888_buildGRCh37.tsv.gz	GCST90001888_buildGRCh37.tsv.gz	Telomere length	Weighted mode	146	-0.0621978	0.17327	0.720144	-0.401807	0.277412	0.939697	0.66911	1.31971
Telomere length	GCST90001887_buildGRCh37.tsv.gz	GCST90001887_buildGRCh37.tsv.gz	Telomere length	MR Egger	146	0.186193	0.181211	0.305911	-0.16898	0.541366	1.20465	0.844526	1.71835
Telomere length	GCST90001887_buildGRCh37.tsv.gz	GCST90001887_buildGRCh37.tsv.gz	Telomere length	Weighted median	146	0.0800915	0.173858	0.645034	-0.26067	0.420854	1.08339	0.770535	1.52326
Telomere length	GCST90001887_buildGRCh37.tsv.gz	GCST90001887_buildGRCh37.tsv.gz	Telomere length	Inverse variance weighted	146	0.115445	0.10722	0.281612	-0.0947069	0.325596	1.12237	0.90964	1.38486
Telomere length	GCST90001887_buildGRCh37.tsv.gz	GCST90001887_buildGRCh37.tsv.gz	Telomere length	Simple mode	146	0.514111	0.330997	0.122551	-0.134643	1.16287	1.67215	0.874028	3.19909
Telomere length	GCST90001887_buildGRCh37.tsv.gz	GCST90001887_buildGRCh37.tsv.gz	Telomere length	Weighted mode	146	0.225615	0.193393	0.245281	-0.153435	0.604665	1.25309	0.857757	1.83064
Telomere length	GCST90001886_buildGRCh37.tsv.gz	GCST90001886_buildGRCh37.tsv.gz	Telomere length	MR Egger	146	-0.0512901	0.162838	0.753236	-0.370453	0.267873	0.950003	0.690422	1.30718
Telomere length	GCST90001886_buildGRCh37.tsv.gz	GCST90001886_buildGRCh37.tsv.gz	Telomere length	Weighted median	146	0.192035	0.160189	0.230605	-0.121936	0.506006	1.21171	0.885205	1.65865
Telomere length	GCST90001886_buildGRCh37.tsv.gz	GCST90001886_buildGRCh37.tsv.gz	Telomere length	Inverse variance weighted	146	0.135123	0.0965863	0.161816	-0.0541859	0.324432	1.14468	0.947256	1.38325
Telomere length	GCST90001886_buildGRCh37.tsv.gz	GCST90001886_buildGRCh37.tsv.gz	Telomere length	Simple mode	146	0.524497	0.307728	0.0904453	-0.0786505	1.12764	1.68961	0.924363	3.08837
Telomere length	GCST90001886_buildGRCh37.tsv.gz	GCST90001886_buildGRCh37.tsv.gz	Telomere length	Weighted mode	146	0.250454	0.199462	0.211264	-0.140492	0.641401	1.28461	0.868931	1.89914
Telomere length	GCST90001885_buildGRCh37.tsv.gz	GCST90001885_buildGRCh37.tsv.gz	Telomere length	MR Egger	145	-0.0601027	0.166364	0.71843	-0.386177	0.265971	0.941668	0.67965	1.3047
Telomere length	GCST90001885_buildGRCh37.tsv.gz	GCST90001885_buildGRCh37.tsv.gz	Telomere length	Weighted median	145	-0.0404369	0.162398	0.803362	-0.358738	0.277864	0.96037	0.698557	1.32031
Telomere length	GCST90001885_buildGRCh37.tsv.gz	GCST90001885_buildGRCh37.tsv.gz	Telomere length	Inverse variance weighted	145	-0.0636678	0.098472	0.517919	-0.256673	0.129337	0.938317	0.773621	1.13807
Telomere length	GCST90001885_buildGRCh37.tsv.gz	GCST90001885_buildGRCh37.tsv.gz	Telomere length	Simple mode	145	0.120346	0.282708	0.67097	-0.433762	0.674454	1.12789	0.648066	1.96296
Telomere length	GCST90001885_buildGRCh37.tsv.gz	GCST90001885_buildGRCh37.tsv.gz	Telomere length	Weighted mode	145	0.0184982	0.163242	0.909936	-0.301456	0.338452	1.01867	0.739741	1.40277
Telomere length	GCST90001884_buildGRCh37.tsv.gz	GCST90001884_buildGRCh37.tsv.gz	Telomere length	MR Egger	146	0.441244	0.180523	0.0157234	0.0874191	0.795069	1.55464	1.09135	2.21459
Telomere length	GCST90001884_buildGRCh37.tsv.gz	GCST90001884_buildGRCh37.tsv.gz	Telomere length	Weighted median	146	0.315323	0.156111	0.0433971	0.00934603	0.621301	1.3707	1.00939	1.86135
Telomere length	GCST90001884_buildGRCh37.tsv.gz	GCST90001884_buildGRCh37.tsv.gz	Telomere length	Inverse variance weighted	146	0.251674	0.107424	0.0191396	0.0411221	0.462225	1.28618	1.04198	1.5876
Telomere length	GCST90001884_buildGRCh37.tsv.gz	GCST90001884_buildGRCh37.tsv.gz	Telomere length	Simple mode	146	0.395262	0.304938	0.196965	-0.202417	0.99294	1.48477	0.816754	2.69916
Telomere length	GCST90001884_buildGRCh37.tsv.gz	GCST90001884_buildGRCh37.tsv.gz	Telomere length	Weighted mode	146	0.358985	0.159645	0.0260431	0.0460801	0.67189	1.43188	1.04716	1.95793
Telomere length	GCST90001883_buildGRCh37.tsv.gz	GCST90001883_buildGRCh37.tsv.gz	Telomere length	MR Egger	146	0.720416	0.166631	2.85E-05	0.393819	1.04701	2.05529	1.48263	2.84913
Telomere length	GCST90001883_buildGRCh37.tsv.gz	GCST90001883_buildGRCh37.tsv.gz	Telomere length	Weighted median	146	0.31115	0.153542	0.0427155	0.0102077	0.612093	1.36499	1.01026	1.84429
Telomere length	GCST90001883_buildGRCh37.tsv.gz	GCST90001883_buildGRCh37.tsv.gz	Telomere length	Inverse variance weighted	146	0.358698	0.0988888	0.000286413	0.164876	0.552521	1.43146	1.17925	1.73763
Telomere length	GCST90001883_buildGRCh37.tsv.gz	GCST90001883_buildGRCh37.tsv.gz	Telomere length	Simple mode	146	0.436654	0.304405	0.153597	-0.15998	1.03329	1.54752	0.852161	2.81029
Telomere length	GCST90001883_buildGRCh37.tsv.gz	GCST90001883_buildGRCh37.tsv.gz	Telomere length	Weighted mode	146	0.322469	0.171215	0.0616461	-0.0131116	0.65805	1.38053	0.986974	1.93102
Telomere length	GCST90001882_buildGRCh37.tsv.gz	GCST90001882_buildGRCh37.tsv.gz	Telomere length	MR Egger	143	-0.0436208	0.251883	0.862759	-0.537312	0.450071	0.957317	0.584317	1.56842
Telomere length	GCST90001882_buildGRCh37.tsv.gz	GCST90001882_buildGRCh37.tsv.gz	Telomere length	Weighted median	143	0.0010324	0.251157	0.99672	-0.491236	0.4933	1.00103	0.61187	1.63771
Telomere length	GCST90001882_buildGRCh37.tsv.gz	GCST90001882_buildGRCh37.tsv.gz	Telomere length	Inverse variance weighted	143	-0.0458341	0.149986	0.759917	-0.339806	0.248138	0.9552	0.711909	1.28164
Telomere length	GCST90001882_buildGRCh37.tsv.gz	GCST90001882_buildGRCh37.tsv.gz	Telomere length	Simple mode	143	-0.773409	0.491367	0.117714	-1.73649	0.18967	0.461438	0.176138	1.20885
Telomere length	GCST90001882_buildGRCh37.tsv.gz	GCST90001882_buildGRCh37.tsv.gz	Telomere length	Weighted mode	143	-0.0276553	0.307876	0.928552	-0.631093	0.575782	0.972724	0.53201	1.77852
Telomere length	GCST90001881_buildGRCh37.tsv.gz	GCST90001881_buildGRCh37.tsv.gz	Telomere length	MR Egger	143	0.0659704	0.269583	0.807034	-0.462412	0.594352	1.0682	0.629763	1.81186
Telomere length	GCST90001881_buildGRCh37.tsv.gz	GCST90001881_buildGRCh37.tsv.gz	Telomere length	Weighted median	143	0.0912482	0.259398	0.725012	-0.417173	0.599669	1.09554	0.658907	1.82152
Telomere length	GCST90001881_buildGRCh37.tsv.gz	GCST90001881_buildGRCh37.tsv.gz	Telomere length	Inverse variance weighted	143	-0.0695529	0.160753	0.665256	-0.38463	0.245524	0.932811	0.680703	1.27829
Telomere length	GCST90001881_buildGRCh37.tsv.gz	GCST90001881_buildGRCh37.tsv.gz	Telomere length	Simple mode	143	-0.324354	0.513021	0.528245	-1.32988	0.681167	0.722994	0.26451	1.97618
Telomere length	GCST90001881_buildGRCh37.tsv.gz	GCST90001881_buildGRCh37.tsv.gz	Telomere length	Weighted mode	143	0.0286956	0.287869	0.920737	-0.535528	0.59292	1.02911	0.58536	1.80926
Telomere length	GCST90001880_buildGRCh37.tsv.gz	GCST90001880_buildGRCh37.tsv.gz	Telomere length	MR Egger	143	-0.0689992	0.275681	0.80273	-0.609334	0.471335	0.933327	0.543713	1.60213
Telomere length	GCST90001880_buildGRCh37.tsv.gz	GCST90001880_buildGRCh37.tsv.gz	Telomere length	Weighted median	143	0.246818	0.250697	0.324856	-0.244548	0.738185	1.27995	0.783058	2.09213
Telomere length	GCST90001880_buildGRCh37.tsv.gz	GCST90001880_buildGRCh37.tsv.gz	Telomere length	Inverse variance weighted	143	-0.0855664	0.164148	0.602174	-0.407296	0.236163	0.917992	0.665447	1.26638
Telomere length	GCST90001880_buildGRCh37.tsv.gz	GCST90001880_buildGRCh37.tsv.gz	Telomere length	Simple mode	143	0.46931	0.486837	0.336686	-0.484891	1.42351	1.59889	0.615764	4.15167
Telomere length	GCST90001880_buildGRCh37.tsv.gz	GCST90001880_buildGRCh37.tsv.gz	Telomere length	Weighted mode	143	0.384002	0.296475	0.197345	-0.197089	0.965093	1.46815	0.821117	2.62503
Telomere length	GCST90001879_buildGRCh37.tsv.gz	GCST90001879_buildGRCh37.tsv.gz	Telomere length	MR Egger	143	-0.0176471	0.249766	0.943773	-0.507188	0.471893	0.982508	0.602187	1.60303
Telomere length	GCST90001879_buildGRCh37.tsv.gz	GCST90001879_buildGRCh37.tsv.gz	Telomere length	Weighted median	143	0.153047	0.25676	0.551129	-0.350203	0.656296	1.16538	0.704545	1.92764
Telomere length	GCST90001879_buildGRCh37.tsv.gz	GCST90001879_buildGRCh37.tsv.gz	Telomere length	Inverse variance weighted	143	-0.0922133	0.149259	0.536704	-0.384762	0.200335	0.911911	0.680613	1.22181
Telomere length	GCST90001879_buildGRCh37.tsv.gz	GCST90001879_buildGRCh37.tsv.gz	Telomere length	Simple mode	143	-0.462165	0.578757	0.425886	-1.59653	0.672198	0.629918	0.202599	1.95854
Telomere length	GCST90001879_buildGRCh37.tsv.gz	GCST90001879_buildGRCh37.tsv.gz	Telomere length	Weighted mode	143	0.0129314	0.299663	0.96564	-0.574409	0.600272	1.01302	0.563038	1.82261
Telomere length	GCST90001878_buildGRCh37.tsv.gz	GCST90001878_buildGRCh37.tsv.gz	Telomere length	MR Egger	143	0.045168	0.266601	0.865708	-0.477369	0.567705	1.0462	0.620413	1.76421
Telomere length	GCST90001878_buildGRCh37.tsv.gz	GCST90001878_buildGRCh37.tsv.gz	Telomere length	Weighted median	143	0.282839	0.239397	0.23742	-0.18638	0.752058	1.32689	0.829958	2.12136
Telomere length	GCST90001878_buildGRCh37.tsv.gz	GCST90001878_buildGRCh37.tsv.gz	Telomere length	Inverse variance weighted	143	0.00317479	0.158762	0.984046	-0.307999	0.314349	1.00318	0.734916	1.36937
Telomere length	GCST90001878_buildGRCh37.tsv.gz	GCST90001878_buildGRCh37.tsv.gz	Telomere length	Simple mode	143	0.464906	0.486579	0.34097	-0.488788	1.4186	1.59186	0.613369	4.13133
Telomere length	GCST90001878_buildGRCh37.tsv.gz	GCST90001878_buildGRCh37.tsv.gz	Telomere length	Weighted mode	143	0.267878	0.288377	0.354509	-0.297341	0.833097	1.30719	0.742791	2.30043
Telomere length	GCST90001877_buildGRCh37.tsv.gz	GCST90001877_buildGRCh37.tsv.gz	Telomere length	MR Egger	143	0.0716892	0.257405	0.78103	-0.432824	0.576202	1.07432	0.648675	1.77927
Telomere length	GCST90001877_buildGRCh37.tsv.gz	GCST90001877_buildGRCh37.tsv.gz	Telomere length	Weighted median	143	0.317058	0.247657	0.200465	-0.16835	0.802466	1.37308	0.845058	2.23104
Telomere length	GCST90001877_buildGRCh37.tsv.gz	GCST90001877_buildGRCh37.tsv.gz	Telomere length	Inverse variance weighted	143	0.0844504	0.153274	0.581651	-0.215968	0.384868	1.08812	0.805761	1.46942
Telomere length	GCST90001877_buildGRCh37.tsv.gz	GCST90001877_buildGRCh37.tsv.gz	Telomere length	Simple mode	143	0.541372	0.495526	0.276455	-0.429859	1.5126	1.71836	0.650601	4.53853
Telomere length	GCST90001877_buildGRCh37.tsv.gz	GCST90001877_buildGRCh37.tsv.gz	Telomere length	Weighted mode	143	0.436948	0.312124	0.163719	-0.174815	1.04871	1.54797	0.839613	2.85397
Telomere length	GCST90001876_buildGRCh37.tsv.gz	GCST90001876_buildGRCh37.tsv.gz	Telomere length	MR Egger	143	0.0613045	0.261027	0.814659	-0.450308	0.572917	1.06322	0.637432	1.77343
Telomere length	GCST90001876_buildGRCh37.tsv.gz	GCST90001876_buildGRCh37.tsv.gz	Telomere length	Weighted median	143	0.398141	0.242788	0.101032	-0.0777237	0.874007	1.48905	0.92522	2.39649
Telomere length	GCST90001876_buildGRCh37.tsv.gz	GCST90001876_buildGRCh37.tsv.gz	Telomere length	Inverse variance weighted	143	0.0210659	0.155438	0.892196	-0.283592	0.325724	1.02129	0.753074	1.38503
Telomere length	GCST90001876_buildGRCh37.tsv.gz	GCST90001876_buildGRCh37.tsv.gz	Telomere length	Simple mode	143	0.422346	0.49589	0.395818	-0.549598	1.39429	1.52554	0.577182	4.03211
Telomere length	GCST90001876_buildGRCh37.tsv.gz	GCST90001876_buildGRCh37.tsv.gz	Telomere length	Weighted mode	143	0.361615	0.29247	0.218345	-0.211626	0.934857	1.43565	0.809267	2.54685
Telomere length	GCST90001875_buildGRCh37.tsv.gz	GCST90001875_buildGRCh37.tsv.gz	Telomere length	MR Egger	143	0.0221055	0.263722	0.933317	-0.494789	0.539	1.02235	0.609699	1.71429
Telomere length	GCST90001875_buildGRCh37.tsv.gz	GCST90001875_buildGRCh37.tsv.gz	Telomere length	Weighted median	143	0.19786	0.246916	0.422943	-0.286096	0.681816	1.21879	0.751191	1.97747
Telomere length	GCST90001875_buildGRCh37.tsv.gz	GCST90001875_buildGRCh37.tsv.gz	Telomere length	Inverse variance weighted	143	0.0241072	0.157027	0.877986	-0.283665	0.331879	1.0244	0.753019	1.39358
Telomere length	GCST90001875_buildGRCh37.tsv.gz	GCST90001875_buildGRCh37.tsv.gz	Telomere length	Simple mode	143	-0.135735	0.490654	0.782458	-1.09742	0.825947	0.873074	0.333732	2.28404
Telomere length	GCST90001875_buildGRCh37.tsv.gz	GCST90001875_buildGRCh37.tsv.gz	Telomere length	Weighted mode	143	0.208925	0.282709	0.461121	-0.345185	0.763035	1.23235	0.708089	2.14478
Telomere length	GCST90001874_buildGRCh37.tsv.gz	GCST90001874_buildGRCh37.tsv.gz	Telomere length	MR Egger	143	-0.089148	0.260024	0.732225	-0.598794	0.420498	0.91471	0.549474	1.52272
Telomere length	GCST90001874_buildGRCh37.tsv.gz	GCST90001874_buildGRCh37.tsv.gz	Telomere length	Weighted median	143	0.157162	0.262093	0.548743	-0.356539	0.670864	1.17019	0.700095	1.95593
Telomere length	GCST90001874_buildGRCh37.tsv.gz	GCST90001874_buildGRCh37.tsv.gz	Telomere length	Inverse variance weighted	143	-0.184129	0.154928	0.234644	-0.487787	0.119529	0.831829	0.613984	1.12697
Telomere length	GCST90001874_buildGRCh37.tsv.gz	GCST90001874_buildGRCh37.tsv.gz	Telomere length	Simple mode	143	0.458094	0.555152	0.41066	-0.630004	1.54619	1.58106	0.53259	4.69357
Telomere length	GCST90001874_buildGRCh37.tsv.gz	GCST90001874_buildGRCh37.tsv.gz	Telomere length	Weighted mode	143	0.136569	0.327547	0.677348	-0.505423	0.77856	1.14633	0.603251	2.17833
Telomere length	GCST90001873_buildGRCh37.tsv.gz	GCST90001873_buildGRCh37.tsv.gz	Telomere length	MR Egger	143	0.0908704	0.289222	0.753842	-0.476004	0.657745	1.09513	0.621261	1.93043
Telomere length	GCST90001873_buildGRCh37.tsv.gz	GCST90001873_buildGRCh37.tsv.gz	Telomere length	Weighted median	143	0.171793	0.280888	0.540798	-0.378748	0.722334	1.18743	0.684718	2.05923
Telomere length	GCST90001873_buildGRCh37.tsv.gz	GCST90001873_buildGRCh37.tsv.gz	Telomere length	Inverse variance weighted	143	-0.0534425	0.172452	0.756638	-0.391448	0.284563	0.94796	0.676077	1.32918
Telomere length	GCST90001873_buildGRCh37.tsv.gz	GCST90001873_buildGRCh37.tsv.gz	Telomere length	Simple mode	143	0.214073	0.530184	0.686989	-0.825088	1.25323	1.23871	0.438197	3.50164
Telomere length	GCST90001873_buildGRCh37.tsv.gz	GCST90001873_buildGRCh37.tsv.gz	Telomere length	Weighted mode	143	0.214073	0.290659	0.462636	-0.355618	0.783763	1.23871	0.70074	2.1897
Telomere length	GCST90001872_buildGRCh37.tsv.gz	GCST90001872_buildGRCh37.tsv.gz	Telomere length	MR Egger	143	0.031207	0.262087	0.905388	-0.482483	0.544897	1.0317	0.617249	1.72443
Telomere length	GCST90001872_buildGRCh37.tsv.gz	GCST90001872_buildGRCh37.tsv.gz	Telomere length	Weighted median	143	-0.00528639	0.261429	0.983867	-0.517688	0.507115	0.994728	0.595897	1.66049
Telomere length	GCST90001872_buildGRCh37.tsv.gz	GCST90001872_buildGRCh37.tsv.gz	Telomere length	Inverse variance weighted	143	0.0965477	0.156113	0.536281	-0.209434	0.40253	1.10136	0.811043	1.4956
Telomere length	GCST90001872_buildGRCh37.tsv.gz	GCST90001872_buildGRCh37.tsv.gz	Telomere length	Simple mode	143	0.156033	0.583444	0.789523	-0.987518	1.29958	1.16887	0.3725	3.66777
Telomere length	GCST90001872_buildGRCh37.tsv.gz	GCST90001872_buildGRCh37.tsv.gz	Telomere length	Weighted mode	143	0.0965208	0.313171	0.758378	-0.517295	0.710336	1.10133	0.596131	2.03468
Telomere length	GCST90001871_buildGRCh37.tsv.gz	GCST90001871_buildGRCh37.tsv.gz	Telomere length	MR Egger	143	0.00596137	0.263158	0.981959	-0.509829	0.521752	1.00598	0.600598	1.68498
Telomere length	GCST90001871_buildGRCh37.tsv.gz	GCST90001871_buildGRCh37.tsv.gz	Telomere length	Weighted median	143	0.120231	0.259221	0.642778	-0.387841	0.628304	1.12776	0.67852	1.87443
Telomere length	GCST90001871_buildGRCh37.tsv.gz	GCST90001871_buildGRCh37.tsv.gz	Telomere length	Inverse variance weighted	143	-0.0903046	0.156822	0.564723	-0.397677	0.217067	0.913653	0.671879	1.24243
Telomere length	GCST90001871_buildGRCh37.tsv.gz	GCST90001871_buildGRCh37.tsv.gz	Telomere length	Simple mode	143	-0.106019	0.533291	0.842703	-1.15127	0.939232	0.899408	0.316235	2.55802
Telomere length	GCST90001871_buildGRCh37.tsv.gz	GCST90001871_buildGRCh37.tsv.gz	Telomere length	Weighted mode	143	0.139372	0.296719	0.639284	-0.442198	0.720941	1.14955	0.642622	2.05637
Telomere length	GCST90001870_buildGRCh37.tsv.gz	GCST90001870_buildGRCh37.tsv.gz	Telomere length	MR Egger	142	-0.210229	0.267431	0.433134	-0.734393	0.313935	0.810399	0.479797	1.3688
Telomere length	GCST90001870_buildGRCh37.tsv.gz	GCST90001870_buildGRCh37.tsv.gz	Telomere length	Weighted median	142	-0.0624228	0.210138	0.766423	-0.474293	0.349447	0.939486	0.622325	1.41828
Telomere length	GCST90001870_buildGRCh37.tsv.gz	GCST90001870_buildGRCh37.tsv.gz	Telomere length	Inverse variance weighted	142	-0.0991776	0.158315	0.531015	-0.409475	0.21112	0.905582	0.663999	1.23506
Telomere length	GCST90001870_buildGRCh37.tsv.gz	GCST90001870_buildGRCh37.tsv.gz	Telomere length	Simple mode	142	-0.100464	0.434576	0.817512	-0.952233	0.751305	0.904418	0.385878	2.11977
Telomere length	GCST90001870_buildGRCh37.tsv.gz	GCST90001870_buildGRCh37.tsv.gz	Telomere length	Weighted mode	142	-0.259216	0.214856	0.229659	-0.680334	0.161902	0.771656	0.506448	1.17574
Telomere length	GCST90001869_buildGRCh37.tsv.gz	GCST90001869_buildGRCh37.tsv.gz	Telomere length	MR Egger	146	0.0429578	0.169646	0.80046	-0.289549	0.375465	1.04389	0.748601	1.45567
Telomere length	GCST90001869_buildGRCh37.tsv.gz	GCST90001869_buildGRCh37.tsv.gz	Telomere length	Weighted median	146	0.124508	0.167318	0.456794	-0.203436	0.452451	1.13259	0.815923	1.57216
Telomere length	GCST90001869_buildGRCh37.tsv.gz	GCST90001869_buildGRCh37.tsv.gz	Telomere length	Inverse variance weighted	146	0.18091	0.100669	0.0723239	-0.0164016	0.378221	1.19831	0.983732	1.45969
Telomere length	GCST90001869_buildGRCh37.tsv.gz	GCST90001869_buildGRCh37.tsv.gz	Telomere length	Simple mode	146	0.383871	0.318911	0.23067	-0.241195	1.00894	1.46796	0.785688	2.74268
Telomere length	GCST90001869_buildGRCh37.tsv.gz	GCST90001869_buildGRCh37.tsv.gz	Telomere length	Weighted mode	146	0.0658872	0.191847	0.731768	-0.310133	0.441908	1.06811	0.733349	1.55567
Telomere length	GCST90001868_buildGRCh37.tsv.gz	GCST90001868_buildGRCh37.tsv.gz	Telomere length	MR Egger	146	-0.0873668	0.171131	0.610465	-0.422784	0.24805	0.916341	0.65522	1.28152
Telomere length	GCST90001868_buildGRCh37.tsv.gz	GCST90001868_buildGRCh37.tsv.gz	Telomere length	Weighted median	146	0.136803	0.167013	0.412719	-0.190542	0.464148	1.1466	0.826511	1.59066
Telomere length	GCST90001868_buildGRCh37.tsv.gz	GCST90001868_buildGRCh37.tsv.gz	Telomere length	Inverse variance weighted	146	0.137028	0.10213	0.179695	-0.0631479	0.337204	1.14686	0.938805	1.40102
Telomere length	GCST90001868_buildGRCh37.tsv.gz	GCST90001868_buildGRCh37.tsv.gz	Telomere length	Simple mode	146	-0.425147	0.320436	0.186667	-1.0532	0.202906	0.653674	0.348819	1.22496
Telomere length	GCST90001868_buildGRCh37.tsv.gz	GCST90001868_buildGRCh37.tsv.gz	Telomere length	Weighted mode	146	0.00512008	0.164406	0.975198	-0.317115	0.327355	1.00513	0.728247	1.38729
Telomere length	GCST90001867_buildGRCh37.tsv.gz	GCST90001867_buildGRCh37.tsv.gz	Telomere length	MR Egger	146	0.0169568	0.16871	0.92008	-0.313714	0.347628	1.0171	0.730728	1.41571
Telomere length	GCST90001867_buildGRCh37.tsv.gz	GCST90001867_buildGRCh37.tsv.gz	Telomere length	Weighted median	146	0.0860276	0.161067	0.593265	-0.229664	0.401719	1.08984	0.794801	1.49439
Telomere length	GCST90001867_buildGRCh37.tsv.gz	GCST90001867_buildGRCh37.tsv.gz	Telomere length	Inverse variance weighted	146	0.131363	0.100023	0.189074	-0.0646829	0.327409	1.14038	0.937365	1.38737
Telomere length	GCST90001867_buildGRCh37.tsv.gz	GCST90001867_buildGRCh37.tsv.gz	Telomere length	Simple mode	146	0.0482637	0.323002	0.881428	-0.584821	0.681348	1.04945	0.557206	1.97654
Telomere length	GCST90001867_buildGRCh37.tsv.gz	GCST90001867_buildGRCh37.tsv.gz	Telomere length	Weighted mode	146	0.140045	0.160947	0.385667	-0.175411	0.455502	1.15033	0.839112	1.57696
Telomere length	GCST90001866_buildGRCh37.tsv.gz	GCST90001866_buildGRCh37.tsv.gz	Telomere length	MR Egger	146	0.180154	0.167121	0.282843	-0.147404	0.507712	1.1974	0.862946	1.66149
Telomere length	GCST90001866_buildGRCh37.tsv.gz	GCST90001866_buildGRCh37.tsv.gz	Telomere length	Weighted median	146	0.203071	0.166427	0.222396	-0.123126	0.529269	1.22516	0.884153	1.69769
Telomere length	GCST90001866_buildGRCh37.tsv.gz	GCST90001866_buildGRCh37.tsv.gz	Telomere length	Inverse variance weighted	146	0.120836	0.0990939	0.222687	-0.0733876	0.315061	1.12844	0.929241	1.37034
Telomere length	GCST90001866_buildGRCh37.tsv.gz	GCST90001866_buildGRCh37.tsv.gz	Telomere length	Simple mode	146	0.221203	0.305308	0.469911	-0.377201	0.819608	1.24758	0.685778	2.26961
Telomere length	GCST90001866_buildGRCh37.tsv.gz	GCST90001866_buildGRCh37.tsv.gz	Telomere length	Weighted mode	146	0.221203	0.177263	0.214085	-0.126232	0.568639	1.24758	0.88141	1.76586
Telomere length	GCST90001865_buildGRCh37.tsv.gz	GCST90001865_buildGRCh37.tsv.gz	Telomere length	MR Egger	146	0.547073	0.172865	0.00189433	0.208257	0.885889	1.72819	1.23153	2.42514
Telomere length	GCST90001865_buildGRCh37.tsv.gz	GCST90001865_buildGRCh37.tsv.gz	Telomere length	Weighted median	146	0.516609	0.159513	0.00120091	0.203963	0.829255	1.67633	1.22625	2.29161
Telomere length	GCST90001865_buildGRCh37.tsv.gz	GCST90001865_buildGRCh37.tsv.gz	Telomere length	Inverse variance weighted	146	0.386425	0.102642	0.000166693	0.185247	0.587604	1.47171	1.20352	1.79967
Telomere length	GCST90001865_buildGRCh37.tsv.gz	GCST90001865_buildGRCh37.tsv.gz	Telomere length	Simple mode	146	0.520211	0.340125	0.128327	-0.146434	1.18686	1.68238	0.863783	3.27676
Telomere length	GCST90001865_buildGRCh37.tsv.gz	GCST90001865_buildGRCh37.tsv.gz	Telomere length	Weighted mode	146	0.520211	0.190955	0.00723733	0.145939	0.894482	1.68238	1.15713	2.44607
Telomere length	GCST90001864_buildGRCh37.tsv.gz	GCST90001864_buildGRCh37.tsv.gz	Telomere length	MR Egger	146	0.21946	0.169118	0.196475	-0.112012	0.550932	1.2454	0.894034	1.73487
Telomere length	GCST90001864_buildGRCh37.tsv.gz	GCST90001864_buildGRCh37.tsv.gz	Telomere length	Weighted median	146	0.321587	0.159904	0.0443125	0.00817474	0.634998	1.37931	1.00821	1.88702
Telomere length	GCST90001864_buildGRCh37.tsv.gz	GCST90001864_buildGRCh37.tsv.gz	Telomere length	Inverse variance weighted	146	0.271695	0.100367	0.00678921	0.0749755	0.468415	1.31219	1.07786	1.59746
Telomere length	GCST90001864_buildGRCh37.tsv.gz	GCST90001864_buildGRCh37.tsv.gz	Telomere length	Simple mode	146	0.778001	0.303624	0.0114155	0.182897	1.3731	2.17711	1.20069	3.94758
Telomere length	GCST90001864_buildGRCh37.tsv.gz	GCST90001864_buildGRCh37.tsv.gz	Telomere length	Weighted mode	146	0.316914	0.163378	0.0543504	-0.00330739	0.637136	1.37288	0.996698	1.89106
Telomere length	GCST90001863_buildGRCh37.tsv.gz	GCST90001863_buildGRCh37.tsv.gz	Telomere length	MR Egger	146	0.10768	0.181082	0.553014	-0.247241	0.4626	1.11369	0.780952	1.5882
Telomere length	GCST90001863_buildGRCh37.tsv.gz	GCST90001863_buildGRCh37.tsv.gz	Telomere length	Weighted median	146	0.215755	0.163737	0.187607	-0.10517	0.53668	1.2408	0.900172	1.71032
Telomere length	GCST90001863_buildGRCh37.tsv.gz	GCST90001863_buildGRCh37.tsv.gz	Telomere length	Inverse variance weighted	146	0.216167	0.107279	0.0439057	0.00589926	0.426434	1.24131	1.00592	1.53179
Telomere length	GCST90001863_buildGRCh37.tsv.gz	GCST90001863_buildGRCh37.tsv.gz	Telomere length	Simple mode	146	0.0467313	0.312174	0.881212	-0.565131	0.658593	1.04784	0.568286	1.93207
Telomere length	GCST90001863_buildGRCh37.tsv.gz	GCST90001863_buildGRCh37.tsv.gz	Telomere length	Weighted mode	146	0.234161	0.172151	0.175876	-0.103256	0.571578	1.26385	0.901896	1.77106
Telomere length	GCST90001862_buildGRCh37.tsv.gz	GCST90001862_buildGRCh37.tsv.gz	Telomere length	MR Egger	146	-0.109463	0.180432	0.545024	-0.463111	0.244184	0.896315	0.629323	1.27658
Telomere length	GCST90001862_buildGRCh37.tsv.gz	GCST90001862_buildGRCh37.tsv.gz	Telomere length	Weighted median	146	-0.121432	0.169508	0.473755	-0.453668	0.210803	0.885651	0.635294	1.23467
Telomere length	GCST90001862_buildGRCh37.tsv.gz	GCST90001862_buildGRCh37.tsv.gz	Telomere length	Inverse variance weighted	146	-0.121412	0.10666	0.25499	-0.330465	0.0876409	0.885669	0.71859	1.0916
Telomere length	GCST90001862_buildGRCh37.tsv.gz	GCST90001862_buildGRCh37.tsv.gz	Telomere length	Simple mode	146	-0.518046	0.358971	0.151137	-1.22163	0.185536	0.595683	0.29475	1.20386
Telomere length	GCST90001862_buildGRCh37.tsv.gz	GCST90001862_buildGRCh37.tsv.gz	Telomere length	Weighted mode	146	-0.276496	0.202302	0.17382	-0.673008	0.120017	0.758437	0.510172	1.12752
Telomere length	GCST90001861_buildGRCh37.tsv.gz	GCST90001861_buildGRCh37.tsv.gz	Telomere length	MR Egger	146	0.0107636	0.169331	0.949404	-0.321125	0.342652	1.01082	0.725333	1.40868
Telomere length	GCST90001861_buildGRCh37.tsv.gz	GCST90001861_buildGRCh37.tsv.gz	Telomere length	Weighted median	146	0.110199	0.165746	0.506136	-0.214663	0.43506	1.1165	0.806814	1.54506
Telomere length	GCST90001861_buildGRCh37.tsv.gz	GCST90001861_buildGRCh37.tsv.gz	Telomere length	Inverse variance weighted	146	0.118819	0.100368	0.236478	-0.0779016	0.315539	1.12617	0.925055	1.371
Telomere length	GCST90001861_buildGRCh37.tsv.gz	GCST90001861_buildGRCh37.tsv.gz	Telomere length	Simple mode	146	0.150707	0.330796	0.649368	-0.497654	0.799068	1.16266	0.607955	2.22347
Telomere length	GCST90001861_buildGRCh37.tsv.gz	GCST90001861_buildGRCh37.tsv.gz	Telomere length	Weighted mode	146	0.108316	0.174183	0.535014	-0.233082	0.449715	1.1144	0.792089	1.56787
Telomere length	GCST90001860_buildGRCh37.tsv.gz	GCST90001860_buildGRCh37.tsv.gz	Telomere length	MR Egger	146	-0.150086	0.173961	0.389708	-0.49105	0.190879	0.860634	0.611984	1.21031
Telomere length	GCST90001860_buildGRCh37.tsv.gz	GCST90001860_buildGRCh37.tsv.gz	Telomere length	Weighted median	146	-0.057353	0.153598	0.708853	-0.358405	0.243699	0.944261	0.69879	1.27596
Telomere length	GCST90001860_buildGRCh37.tsv.gz	GCST90001860_buildGRCh37.tsv.gz	Telomere length	Inverse variance weighted	146	0.0191691	0.103394	0.852917	-0.183483	0.221822	1.01935	0.832366	1.24835
Telomere length	GCST90001860_buildGRCh37.tsv.gz	GCST90001860_buildGRCh37.tsv.gz	Telomere length	Simple mode	146	-0.00468885	0.277025	0.986519	-0.547658	0.538281	0.995322	0.578302	1.71306
Telomere length	GCST90001860_buildGRCh37.tsv.gz	GCST90001860_buildGRCh37.tsv.gz	Telomere length	Weighted mode	146	-0.103148	0.163141	0.52821	-0.422905	0.216608	0.901993	0.655141	1.24186
Telomere length	GCST90001859_buildGRCh37.tsv.gz	GCST90001859_buildGRCh37.tsv.gz	Telomere length	MR Egger	146	0.449705	0.175519	0.0114301	0.105688	0.793722	1.56785	1.11148	2.21161
Telomere length	GCST90001859_buildGRCh37.tsv.gz	GCST90001859_buildGRCh37.tsv.gz	Telomere length	Weighted median	146	0.609141	0.156822	0.00010263	0.30177	0.916511	1.83885	1.35225	2.50055
Telomere length	GCST90001859_buildGRCh37.tsv.gz	GCST90001859_buildGRCh37.tsv.gz	Telomere length	Inverse variance weighted	146	0.419139	0.103802	5.39E-05	0.215688	0.62259	1.52065	1.24071	1.86375
Telomere length	GCST90001859_buildGRCh37.tsv.gz	GCST90001859_buildGRCh37.tsv.gz	Telomere length	Simple mode	146	0.611849	0.326253	0.062751	-0.0276069	1.25131	1.84384	0.972771	3.4949
Telomere length	GCST90001859_buildGRCh37.tsv.gz	GCST90001859_buildGRCh37.tsv.gz	Telomere length	Weighted mode	146	0.579845	0.197309	0.00383535	0.193119	0.96657	1.78576	1.21303	2.62891
Telomere length	GCST90001858_buildGRCh37.tsv.gz	GCST90001858_buildGRCh37.tsv.gz	Telomere length	MR Egger	146	0.13392	0.169227	0.430033	-0.197764	0.465604	1.1433	0.820563	1.59298
Telomere length	GCST90001858_buildGRCh37.tsv.gz	GCST90001858_buildGRCh37.tsv.gz	Telomere length	Weighted median	146	0.210475	0.157818	0.182317	-0.0988487	0.519798	1.23426	0.90588	1.68169
Telomere length	GCST90001858_buildGRCh37.tsv.gz	GCST90001858_buildGRCh37.tsv.gz	Telomere length	Inverse variance weighted	146	0.233618	0.100442	0.0200242	0.0367513	0.430485	1.26316	1.03743	1.538
Telomere length	GCST90001858_buildGRCh37.tsv.gz	GCST90001858_buildGRCh37.tsv.gz	Telomere length	Simple mode	146	0.403986	0.309499	0.193862	-0.202632	1.01061	1.49778	0.816578	2.74726
Telomere length	GCST90001858_buildGRCh37.tsv.gz	GCST90001858_buildGRCh37.tsv.gz	Telomere length	Weighted mode	146	0.166433	0.171826	0.33435	-0.170346	0.503212	1.18108	0.843373	1.65403
Telomere length	GCST90001857_buildGRCh37.tsv.gz	GCST90001857_buildGRCh37.tsv.gz	Telomere length	MR Egger	146	-0.158733	0.171083	0.355056	-0.494056	0.176589	0.853224	0.610147	1.19314
Telomere length	GCST90001857_buildGRCh37.tsv.gz	GCST90001857_buildGRCh37.tsv.gz	Telomere length	Weighted median	146	0.063648	0.170022	0.708143	-0.269596	0.396892	1.06572	0.763688	1.48719
Telomere length	GCST90001857_buildGRCh37.tsv.gz	GCST90001857_buildGRCh37.tsv.gz	Telomere length	Inverse variance weighted	146	0.100427	0.102412	0.326781	-0.1003	0.301155	1.10564	0.904566	1.35142
Telomere length	GCST90001857_buildGRCh37.tsv.gz	GCST90001857_buildGRCh37.tsv.gz	Telomere length	Simple mode	146	0.600719	0.35254	0.0905282	-0.0902599	1.2917	1.82343	0.913694	3.63896
Telomere length	GCST90001857_buildGRCh37.tsv.gz	GCST90001857_buildGRCh37.tsv.gz	Telomere length	Weighted mode	146	-0.0174508	0.176916	0.921561	-0.364206	0.329305	0.982701	0.694748	1.39
Telomere length	GCST90001856_buildGRCh37.tsv.gz	GCST90001856_buildGRCh37.tsv.gz	Telomere length	MR Egger	146	-0.0746357	0.176646	0.673279	-0.420862	0.271591	0.928082	0.656481	1.31205
Telomere length	GCST90001856_buildGRCh37.tsv.gz	GCST90001856_buildGRCh37.tsv.gz	Telomere length	Weighted median	146	-0.059359	0.16591	0.720509	-0.384543	0.265825	0.942368	0.680762	1.30451
Telomere length	GCST90001856_buildGRCh37.tsv.gz	GCST90001856_buildGRCh37.tsv.gz	Telomere length	Inverse variance weighted	146	0.0675298	0.104781	0.519261	-0.137841	0.272901	1.06986	0.871237	1.31377
Telomere length	GCST90001856_buildGRCh37.tsv.gz	GCST90001856_buildGRCh37.tsv.gz	Telomere length	Simple mode	146	0.3018	0.318737	0.345284	-0.322924	0.926524	1.35229	0.724029	2.52571
Telomere length	GCST90001856_buildGRCh37.tsv.gz	GCST90001856_buildGRCh37.tsv.gz	Telomere length	Weighted mode	146	-0.119417	0.170645	0.485174	-0.453882	0.215047	0.887437	0.635158	1.23992
Telomere length	GCST90001855_buildGRCh37.tsv.gz	GCST90001855_buildGRCh37.tsv.gz	Telomere length	MR Egger	146	-0.0975526	0.173939	0.575775	-0.438472	0.243367	0.907055	0.645021	1.27554
Telomere length	GCST90001855_buildGRCh37.tsv.gz	GCST90001855_buildGRCh37.tsv.gz	Telomere length	Weighted median	146	0.0323229	0.163529	0.843312	-0.288194	0.35284	1.03285	0.749616	1.4231
Telomere length	GCST90001855_buildGRCh37.tsv.gz	GCST90001855_buildGRCh37.tsv.gz	Telomere length	Inverse variance weighted	146	0.126984	0.103768	0.221054	-0.0764014	0.33037	1.1354	0.926444	1.39148
Telomere length	GCST90001855_buildGRCh37.tsv.gz	GCST90001855_buildGRCh37.tsv.gz	Telomere length	Simple mode	146	0.181703	0.299903	0.545546	-0.406106	0.769513	1.19926	0.666239	2.15871
Telomere length	GCST90001855_buildGRCh37.tsv.gz	GCST90001855_buildGRCh37.tsv.gz	Telomere length	Weighted mode	146	0.0119196	0.166966	0.943186	-0.315333	0.339172	1.01199	0.729546	1.40379
Telomere length	GCST90001854_buildGRCh37.tsv.gz	GCST90001854_buildGRCh37.tsv.gz	Telomere length	MR Egger	146	-0.132681	0.170863	0.438706	-0.467573	0.20221	0.875744	0.626521	1.22411
Telomere length	GCST90001854_buildGRCh37.tsv.gz	GCST90001854_buildGRCh37.tsv.gz	Telomere length	Weighted median	146	0.113225	0.177165	0.522762	-0.234018	0.460469	1.11988	0.791347	1.58482
Telomere length	GCST90001854_buildGRCh37.tsv.gz	GCST90001854_buildGRCh37.tsv.gz	Telomere length	Inverse variance weighted	146	0.0619226	0.101735	0.542746	-0.137478	0.261323	1.06388	0.871554	1.29865
Telomere length	GCST90001854_buildGRCh37.tsv.gz	GCST90001854_buildGRCh37.tsv.gz	Telomere length	Simple mode	146	0.345449	0.343772	0.316629	-0.328344	1.01924	1.41262	0.720115	2.77109
Telomere length	GCST90001854_buildGRCh37.tsv.gz	GCST90001854_buildGRCh37.tsv.gz	Telomere length	Weighted mode	146	0.186808	0.200005	0.351847	-0.205201	0.578818	1.2054	0.814483	1.78393
Telomere length	GCST90001853_buildGRCh37.tsv.gz	GCST90001853_buildGRCh37.tsv.gz	Telomere length	MR Egger	146	-0.204713	0.170251	0.231175	-0.538406	0.128979	0.814881	0.583678	1.13767
Telomere length	GCST90001853_buildGRCh37.tsv.gz	GCST90001853_buildGRCh37.tsv.gz	Telomere length	Weighted median	146	-0.0566701	0.172779	0.742918	-0.395316	0.281976	0.944906	0.673467	1.32575
Telomere length	GCST90001853_buildGRCh37.tsv.gz	GCST90001853_buildGRCh37.tsv.gz	Telomere length	Inverse variance weighted	146	0.0618623	0.101995	0.544169	-0.138048	0.261773	1.06382	0.871056	1.29923
Telomere length	GCST90001853_buildGRCh37.tsv.gz	GCST90001853_buildGRCh37.tsv.gz	Telomere length	Simple mode	146	0.446781	0.342426	0.194044	-0.224374	1.11794	1.56327	0.799017	3.05853
Telomere length	GCST90001853_buildGRCh37.tsv.gz	GCST90001853_buildGRCh37.tsv.gz	Telomere length	Weighted mode	146	0.0224121	0.188555	0.905549	-0.347155	0.391979	1.02267	0.706696	1.47991
Telomere length	GCST90001852_buildGRCh37.tsv.gz	GCST90001852_buildGRCh37.tsv.gz	Telomere length	MR Egger	146	0.180933	0.172807	0.296844	-0.157769	0.519636	1.19834	0.854047	1.68142
Telomere length	GCST90001852_buildGRCh37.tsv.gz	GCST90001852_buildGRCh37.tsv.gz	Telomere length	Weighted median	146	0.0466519	0.158236	0.768128	-0.263491	0.356794	1.04776	0.768365	1.42874
Telomere length	GCST90001852_buildGRCh37.tsv.gz	GCST90001852_buildGRCh37.tsv.gz	Telomere length	Inverse variance weighted	146	0.0689528	0.102464	0.500981	-0.131877	0.269782	1.07139	0.876449	1.30968
Telomere length	GCST90001852_buildGRCh37.tsv.gz	GCST90001852_buildGRCh37.tsv.gz	Telomere length	Simple mode	146	-0.169889	0.336373	0.614283	-0.829181	0.489403	0.843758	0.436407	1.63134
Telomere length	GCST90001852_buildGRCh37.tsv.gz	GCST90001852_buildGRCh37.tsv.gz	Telomere length	Weighted mode	146	0.0259093	0.181074	0.88642	-0.328995	0.380814	1.02625	0.719647	1.46347
Telomere length	GCST90001851_buildGRCh37.tsv.gz	GCST90001851_buildGRCh37.tsv.gz	Telomere length	MR Egger	146	0.222089	0.173587	0.20281	-0.118141	0.562318	1.24868	0.888571	1.75474
Telomere length	GCST90001851_buildGRCh37.tsv.gz	GCST90001851_buildGRCh37.tsv.gz	Telomere length	Weighted median	146	0.293776	0.166064	0.0768857	-0.0317101	0.619262	1.34148	0.968787	1.85756
Telomere length	GCST90001851_buildGRCh37.tsv.gz	GCST90001851_buildGRCh37.tsv.gz	Telomere length	Inverse variance weighted	146	0.222719	0.102645	0.0300222	0.0215346	0.423904	1.24947	1.02177	1.52791
Telomere length	GCST90001851_buildGRCh37.tsv.gz	GCST90001851_buildGRCh37.tsv.gz	Telomere length	Simple mode	146	0.354824	0.313178	0.259094	-0.259005	0.968652	1.42593	0.771819	2.63439
Telomere length	GCST90001851_buildGRCh37.tsv.gz	GCST90001851_buildGRCh37.tsv.gz	Telomere length	Weighted mode	146	0.308158	0.171651	0.0746943	-0.0282769	0.644593	1.36092	0.972119	1.90521
Telomere length	GCST90001850_buildGRCh37.tsv.gz	GCST90001850_buildGRCh37.tsv.gz	Telomere length	MR Egger	146	0.489019	0.181625	0.00793377	0.133034	0.845005	1.63072	1.14229	2.32799
Telomere length	GCST90001850_buildGRCh37.tsv.gz	GCST90001850_buildGRCh37.tsv.gz	Telomere length	Weighted median	146	0.379318	0.158101	0.01643	0.0694411	0.689195	1.46129	1.07191	1.99211
Telomere length	GCST90001850_buildGRCh37.tsv.gz	GCST90001850_buildGRCh37.tsv.gz	Telomere length	Inverse variance weighted	146	0.261703	0.108308	0.0156799	0.0494191	0.473987	1.29914	1.05066	1.60639
Telomere length	GCST90001850_buildGRCh37.tsv.gz	GCST90001850_buildGRCh37.tsv.gz	Telomere length	Simple mode	146	0.352522	0.321586	0.274809	-0.277786	0.98283	1.42265	0.757459	2.67201
Telomere length	GCST90001850_buildGRCh37.tsv.gz	GCST90001850_buildGRCh37.tsv.gz	Telomere length	Weighted mode	146	0.443946	0.176478	0.0129734	0.0980491	0.789843	1.55885	1.10302	2.20305
Telomere length	GCST90001849_buildGRCh37.tsv.gz	GCST90001849_buildGRCh37.tsv.gz	Telomere length	MR Egger	146	0.00850662	0.166881	0.959417	-0.318581	0.335594	1.00854	0.72718	1.39877
Telomere length	GCST90001849_buildGRCh37.tsv.gz	GCST90001849_buildGRCh37.tsv.gz	Telomere length	Weighted median	146	-0.01366	0.158401	0.931278	-0.324126	0.296806	0.986433	0.723159	1.34555
Telomere length	GCST90001849_buildGRCh37.tsv.gz	GCST90001849_buildGRCh37.tsv.gz	Telomere length	Inverse variance weighted	146	0.0471545	0.0990639	0.634074	-0.147011	0.24132	1.04828	0.863285	1.27293
Telomere length	GCST90001849_buildGRCh37.tsv.gz	GCST90001849_buildGRCh37.tsv.gz	Telomere length	Simple mode	146	-0.217349	0.283375	0.444327	-0.772764	0.338066	0.804649	0.461735	1.40223
Telomere length	GCST90001849_buildGRCh37.tsv.gz	GCST90001849_buildGRCh37.tsv.gz	Telomere length	Weighted mode	146	-0.103299	0.167999	0.539598	-0.432577	0.225979	0.901857	0.648835	1.25355
Telomere length	GCST90001848_buildGRCh37.tsv.gz	GCST90001848_buildGRCh37.tsv.gz	Telomere length	MR Egger	146	0.151883	0.163912	0.355679	-0.169385	0.473151	1.16402	0.844184	1.60504
Telomere length	GCST90001848_buildGRCh37.tsv.gz	GCST90001848_buildGRCh37.tsv.gz	Telomere length	Weighted median	146	0.0134707	0.148982	0.927955	-0.278534	0.305476	1.01356	0.756892	1.35727
Telomere length	GCST90001848_buildGRCh37.tsv.gz	GCST90001848_buildGRCh37.tsv.gz	Telomere length	Inverse variance weighted	146	0.0244594	0.0972447	0.801409	-0.16614	0.215059	1.02476	0.846928	1.23994
Telomere length	GCST90001848_buildGRCh37.tsv.gz	GCST90001848_buildGRCh37.tsv.gz	Telomere length	Simple mode	146	0.303119	0.277655	0.276771	-0.241085	0.847322	1.35407	0.785775	2.33339
Telomere length	GCST90001848_buildGRCh37.tsv.gz	GCST90001848_buildGRCh37.tsv.gz	Telomere length	Weighted mode	146	0.124272	0.153816	0.420457	-0.177208	0.425752	1.13232	0.837606	1.53074
Telomere length	GCST90001847_buildGRCh37.tsv.gz	GCST90001847_buildGRCh37.tsv.gz	Telomere length	MR Egger	146	0.342517	0.166143	0.0410465	0.0168759	0.668158	1.40849	1.01702	1.95064
Telomere length	GCST90001847_buildGRCh37.tsv.gz	GCST90001847_buildGRCh37.tsv.gz	Telomere length	Weighted median	146	0.217192	0.162712	0.181933	-0.101723	0.536108	1.24258	0.90328	1.70934
Telomere length	GCST90001847_buildGRCh37.tsv.gz	GCST90001847_buildGRCh37.tsv.gz	Telomere length	Inverse variance weighted	146	0.172661	0.0986095	0.079954	-0.020614	0.365935	1.18846	0.979597	1.44186
Telomere length	GCST90001847_buildGRCh37.tsv.gz	GCST90001847_buildGRCh37.tsv.gz	Telomere length	Simple mode	146	0.1795	0.308946	0.562137	-0.426033	0.785033	1.19662	0.653095	2.19248
Telomere length	GCST90001847_buildGRCh37.tsv.gz	GCST90001847_buildGRCh37.tsv.gz	Telomere length	Weighted mode	146	0.23356	0.158796	0.143508	-0.077681	0.5448	1.26309	0.92526	1.72426
Telomere length	GCST90001846_buildGRCh37.tsv.gz	GCST90001846_buildGRCh37.tsv.gz	Telomere length	MR Egger	146	0.145396	0.167959	0.388117	-0.183805	0.474596	1.1565	0.832098	1.60737
Telomere length	GCST90001846_buildGRCh37.tsv.gz	GCST90001846_buildGRCh37.tsv.gz	Telomere length	Weighted median	146	0.204364	0.15529	0.188169	-0.100005	0.508733	1.22674	0.904833	1.66318
Telomere length	GCST90001846_buildGRCh37.tsv.gz	GCST90001846_buildGRCh37.tsv.gz	Telomere length	Inverse variance weighted	146	0.203989	0.0993873	0.0401246	0.00918974	0.398788	1.22628	1.00923	1.49002
Telomere length	GCST90001846_buildGRCh37.tsv.gz	GCST90001846_buildGRCh37.tsv.gz	Telomere length	Simple mode	146	0.80651	0.326955	0.0148	0.165679	1.44734	2.24008	1.18019	4.2518
Telomere length	GCST90001846_buildGRCh37.tsv.gz	GCST90001846_buildGRCh37.tsv.gz	Telomere length	Weighted mode	146	0.103913	0.17726	0.55864	-0.243516	0.451342	1.1095	0.783867	1.57042
Telomere length	GCST90001845_buildGRCh37.tsv.gz	GCST90001845_buildGRCh37.tsv.gz	Telomere length	MR Egger	146	-0.31321	0.174054	0.0740341	-0.654356	0.0279365	0.731096	0.519777	1.02833
Telomere length	GCST90001845_buildGRCh37.tsv.gz	GCST90001845_buildGRCh37.tsv.gz	Telomere length	Weighted median	146	-0.0591721	0.162558	0.715853	-0.377786	0.259441	0.942545	0.685377	1.29621
Telomere length	GCST90001845_buildGRCh37.tsv.gz	GCST90001845_buildGRCh37.tsv.gz	Telomere length	Inverse variance weighted	146	0.0182512	0.104932	0.861918	-0.187416	0.223918	1.01842	0.829099	1.25097
Telomere length	GCST90001845_buildGRCh37.tsv.gz	GCST90001845_buildGRCh37.tsv.gz	Telomere length	Simple mode	146	-0.0364029	0.32025	0.909657	-0.664094	0.591288	0.964252	0.51474	1.80631
Telomere length	GCST90001845_buildGRCh37.tsv.gz	GCST90001845_buildGRCh37.tsv.gz	Telomere length	Weighted mode	146	-0.150614	0.171234	0.38054	-0.486232	0.185004	0.860179	0.614939	1.20322
Telomere length	GCST90001844_buildGRCh37.tsv.gz	GCST90001844_buildGRCh37.tsv.gz	Telomere length	MR Egger	146	0.0288996	0.170092	0.865323	-0.304481	0.36228	1.02932	0.737506	1.4366
Telomere length	GCST90001844_buildGRCh37.tsv.gz	GCST90001844_buildGRCh37.tsv.gz	Telomere length	Weighted median	146	0.147596	0.161217	0.35992	-0.168388	0.463581	1.15905	0.845026	1.58976
Telomere length	GCST90001844_buildGRCh37.tsv.gz	GCST90001844_buildGRCh37.tsv.gz	Telomere length	Inverse variance weighted	146	0.212783	0.100811	0.0347968	0.0151938	0.410373	1.23712	1.01531	1.50738
Telomere length	GCST90001844_buildGRCh37.tsv.gz	GCST90001844_buildGRCh37.tsv.gz	Telomere length	Simple mode	146	0.334305	0.341889	0.329794	-0.335798	1.00441	1.39697	0.714767	2.73029
Telomere length	GCST90001844_buildGRCh37.tsv.gz	GCST90001844_buildGRCh37.tsv.gz	Telomere length	Weighted mode	146	0.131704	0.187383	0.483271	-0.235567	0.498974	1.14077	0.790123	1.64703
Telomere length	GCST90001843_buildGRCh37.tsv.gz	GCST90001843_buildGRCh37.tsv.gz	Telomere length	MR Egger	146	-0.202624	0.172058	0.24088	-0.539858	0.13461	0.816586	0.582831	1.14409
Telomere length	GCST90001843_buildGRCh37.tsv.gz	GCST90001843_buildGRCh37.tsv.gz	Telomere length	Weighted median	146	0.132287	0.17359	0.44602	-0.20795	0.472525	1.14144	0.812248	1.60404
Telomere length	GCST90001843_buildGRCh37.tsv.gz	GCST90001843_buildGRCh37.tsv.gz	Telomere length	Inverse variance weighted	146	0.0569577	0.102976	0.580185	-0.144876	0.258791	1.05861	0.86513	1.29536
Telomere length	GCST90001843_buildGRCh37.tsv.gz	GCST90001843_buildGRCh37.tsv.gz	Telomere length	Simple mode	146	0.0346007	0.359288	0.923412	-0.669604	0.738805	1.03521	0.511911	2.09343
Telomere length	GCST90001843_buildGRCh37.tsv.gz	GCST90001843_buildGRCh37.tsv.gz	Telomere length	Weighted mode	146	-0.0256729	0.203171	0.899621	-0.423888	0.372542	0.974654	0.654497	1.45142
Telomere length	GCST90001842_buildGRCh37.tsv.gz	GCST90001842_buildGRCh37.tsv.gz	Telomere length	MR Egger	146	-0.0924092	0.169055	0.585484	-0.423757	0.238938	0.911732	0.654583	1.2699
Telomere length	GCST90001842_buildGRCh37.tsv.gz	GCST90001842_buildGRCh37.tsv.gz	Telomere length	Weighted median	146	0.0132399	0.159838	0.933984	-0.300042	0.326522	1.01333	0.740787	1.38614
Telomere length	GCST90001842_buildGRCh37.tsv.gz	GCST90001842_buildGRCh37.tsv.gz	Telomere length	Inverse variance weighted	146	0.161717	0.100364	0.107115	-0.0349973	0.358431	1.17553	0.965608	1.43108
Telomere length	GCST90001842_buildGRCh37.tsv.gz	GCST90001842_buildGRCh37.tsv.gz	Telomere length	Simple mode	146	-0.00365785	0.310169	0.990607	-0.611589	0.604273	0.996349	0.542488	1.82992
Telomere length	GCST90001842_buildGRCh37.tsv.gz	GCST90001842_buildGRCh37.tsv.gz	Telomere length	Weighted mode	146	-0.00365785	0.168131	0.982673	-0.333195	0.32588	0.996349	0.71663	1.38525
Telomere length	GCST90001841_buildGRCh37.tsv.gz	GCST90001841_buildGRCh37.tsv.gz	Telomere length	MR Egger	146	-0.290645	0.170969	0.0912925	-0.625744	0.0444543	0.747781	0.534863	1.04546
Telomere length	GCST90001841_buildGRCh37.tsv.gz	GCST90001841_buildGRCh37.tsv.gz	Telomere length	Weighted median	146	-0.0571052	0.163417	0.726756	-0.377403	0.263193	0.944495	0.68564	1.30108
Telomere length	GCST90001841_buildGRCh37.tsv.gz	GCST90001841_buildGRCh37.tsv.gz	Telomere length	Inverse variance weighted	146	0.0494166	0.10248	0.629658	-0.151444	0.250277	1.05066	0.859466	1.28438
Telomere length	GCST90001841_buildGRCh37.tsv.gz	GCST90001841_buildGRCh37.tsv.gz	Telomere length	Simple mode	146	0.125532	0.306314	0.682546	-0.474843	0.725908	1.13375	0.621982	2.06661
Telomere length	GCST90001841_buildGRCh37.tsv.gz	GCST90001841_buildGRCh37.tsv.gz	Telomere length	Weighted mode	146	-0.0894496	0.159007	0.57461	-0.401104	0.222205	0.914434	0.66958	1.24883
Telomere length	GCST90001840_buildGRCh37.tsv.gz	GCST90001840_buildGRCh37.tsv.gz	Telomere length	MR Egger	146	0.309231	0.176425	0.0817719	-0.0365629	0.655025	1.36238	0.964097	1.92519
Telomere length	GCST90001840_buildGRCh37.tsv.gz	GCST90001840_buildGRCh37.tsv.gz	Telomere length	Weighted median	146	0.13831	0.166354	0.405734	-0.187743	0.464363	1.14833	0.828828	1.591
Telomere length	GCST90001840_buildGRCh37.tsv.gz	GCST90001840_buildGRCh37.tsv.gz	Telomere length	Inverse variance weighted	146	0.261629	0.104304	0.01213	0.057194	0.466065	1.29904	1.05886	1.59371
Telomere length	GCST90001840_buildGRCh37.tsv.gz	GCST90001840_buildGRCh37.tsv.gz	Telomere length	Simple mode	146	0.155007	0.348025	0.656702	-0.527123	0.837137	1.16767	0.590301	2.30974
Telomere length	GCST90001840_buildGRCh37.tsv.gz	GCST90001840_buildGRCh37.tsv.gz	Telomere length	Weighted mode	146	0.268364	0.202027	0.186148	-0.12761	0.664337	1.30782	0.880197	1.9432
Telomere length	GCST90001839_buildGRCh37.tsv.gz	GCST90001839_buildGRCh37.tsv.gz	Telomere length	MR Egger	146	0.0210557	0.186146	0.910098	-0.34379	0.385901	1.02128	0.709078	1.47094
Telomere length	GCST90001839_buildGRCh37.tsv.gz	GCST90001839_buildGRCh37.tsv.gz	Telomere length	Weighted median	146	0.14303	0.17072	0.402141	-0.191581	0.47764	1.15376	0.825653	1.61226
Telomere length	GCST90001839_buildGRCh37.tsv.gz	GCST90001839_buildGRCh37.tsv.gz	Telomere length	Inverse variance weighted	146	0.233874	0.110845	0.0348654	0.0166177	0.451131	1.26349	1.01676	1.57009
Telomere length	GCST90001839_buildGRCh37.tsv.gz	GCST90001839_buildGRCh37.tsv.gz	Telomere length	Simple mode	146	0.354983	0.349416	0.311353	-0.329872	1.03984	1.42616	0.719016	2.82876
Telomere length	GCST90001839_buildGRCh37.tsv.gz	GCST90001839_buildGRCh37.tsv.gz	Telomere length	Weighted mode	146	0.227105	0.191049	0.236489	-0.14735	0.601561	1.25496	0.862992	1.82496
Telomere length	GCST90001838_buildGRCh37.tsv.gz	GCST90001838_buildGRCh37.tsv.gz	Telomere length	MR Egger	146	0.0306772	0.179118	0.864254	-0.320395	0.381749	1.03115	0.725862	1.46484
Telomere length	GCST90001838_buildGRCh37.tsv.gz	GCST90001838_buildGRCh37.tsv.gz	Telomere length	Weighted median	146	0.136352	0.160338	0.395101	-0.17791	0.450613	1.14608	0.837018	1.56927
Telomere length	GCST90001838_buildGRCh37.tsv.gz	GCST90001838_buildGRCh37.tsv.gz	Telomere length	Inverse variance weighted	146	0.19891	0.106454	0.0616926	-0.00974068	0.40756	1.22007	0.990307	1.50315
Telomere length	GCST90001838_buildGRCh37.tsv.gz	GCST90001838_buildGRCh37.tsv.gz	Telomere length	Simple mode	146	0.239854	0.331734	0.470825	-0.410344	0.890052	1.27106	0.663422	2.43526
Telomere length	GCST90001838_buildGRCh37.tsv.gz	GCST90001838_buildGRCh37.tsv.gz	Telomere length	Weighted mode	146	0.040479	0.163386	0.804677	-0.279757	0.360715	1.04131	0.755968	1.43435
Telomere length	GCST90001837_buildGRCh37.tsv.gz	GCST90001837_buildGRCh37.tsv.gz	Telomere length	MR Egger	142	0.0930452	0.248178	0.708292	-0.393383	0.579473	1.09751	0.67477	1.7851
Telomere length	GCST90001837_buildGRCh37.tsv.gz	GCST90001837_buildGRCh37.tsv.gz	Telomere length	Weighted median	142	0.0148101	0.238482	0.950482	-0.452614	0.482234	1.01492	0.635963	1.61969
Telomere length	GCST90001837_buildGRCh37.tsv.gz	GCST90001837_buildGRCh37.tsv.gz	Telomere length	Inverse variance weighted	142	0.0879571	0.14747	0.550882	-0.201085	0.376999	1.09194	0.817843	1.4579
Telomere length	GCST90001837_buildGRCh37.tsv.gz	GCST90001837_buildGRCh37.tsv.gz	Telomere length	Simple mode	142	0.218422	0.418934	0.602923	-0.602689	1.03953	1.24411	0.547338	2.8279
Telomere length	GCST90001837_buildGRCh37.tsv.gz	GCST90001837_buildGRCh37.tsv.gz	Telomere length	Weighted mode	142	0.12174	0.23407	0.603808	-0.337036	0.580517	1.12946	0.713883	1.78696
Telomere length	GCST90001836_buildGRCh37.tsv.gz	GCST90001836_buildGRCh37.tsv.gz	Telomere length	MR Egger	142	0.140656	0.250025	0.57463	-0.349393	0.630704	1.15103	0.705116	1.87893
Telomere length	GCST90001836_buildGRCh37.tsv.gz	GCST90001836_buildGRCh37.tsv.gz	Telomere length	Weighted median	142	0.31318	0.236489	0.185407	-0.150339	0.776698	1.36777	0.860416	2.17428
Telomere length	GCST90001836_buildGRCh37.tsv.gz	GCST90001836_buildGRCh37.tsv.gz	Telomere length	Inverse variance weighted	142	0.163435	0.14804	0.269595	-0.126723	0.453593	1.17755	0.880978	1.57396
Telomere length	GCST90001836_buildGRCh37.tsv.gz	GCST90001836_buildGRCh37.tsv.gz	Telomere length	Simple mode	142	-0.449785	0.602166	0.45634	-1.63003	0.730459	0.637765	0.195924	2.07603
Telomere length	GCST90001836_buildGRCh37.tsv.gz	GCST90001836_buildGRCh37.tsv.gz	Telomere length	Weighted mode	142	0.350513	0.31174	0.262763	-0.260497	0.961523	1.4198	0.770669	2.61568
Telomere length	GCST90001835_buildGRCh37.tsv.gz	GCST90001835_buildGRCh37.tsv.gz	Telomere length	MR Egger	146	-0.258184	0.16827	0.12714	-0.587992	0.0716253	0.772453	0.555441	1.07425
Telomere length	GCST90001835_buildGRCh37.tsv.gz	GCST90001835_buildGRCh37.tsv.gz	Telomere length	Weighted median	146	-0.401405	0.163709	0.0142086	-0.722274	-0.0805359	0.669379	0.485647	0.922622
Telomere length	GCST90001835_buildGRCh37.tsv.gz	GCST90001835_buildGRCh37.tsv.gz	Telomere length	Inverse variance weighted	146	-0.119879	0.0998631	0.22997	-0.315611	0.0758523	0.887027	0.729343	1.0788
Telomere length	GCST90001835_buildGRCh37.tsv.gz	GCST90001835_buildGRCh37.tsv.gz	Telomere length	Simple mode	146	-0.164183	0.354439	0.643901	-0.858883	0.530517	0.848587	0.423635	1.69981
Telomere length	GCST90001835_buildGRCh37.tsv.gz	GCST90001835_buildGRCh37.tsv.gz	Telomere length	Weighted mode	146	-0.512588	0.254226	0.0456187	-1.01087	-0.0143047	0.598943	0.363901	0.985797
Telomere length	GCST90001834_buildGRCh37.tsv.gz	GCST90001834_buildGRCh37.tsv.gz	Telomere length	MR Egger	146	0.0154137	0.170843	0.928237	-0.319438	0.350266	1.01553	0.726557	1.41944
Telomere length	GCST90001834_buildGRCh37.tsv.gz	GCST90001834_buildGRCh37.tsv.gz	Telomere length	Weighted median	146	0.0423899	0.171801	0.805111	-0.294341	0.379121	1.0433	0.745022	1.461
Telomere length	GCST90001834_buildGRCh37.tsv.gz	GCST90001834_buildGRCh37.tsv.gz	Telomere length	Inverse variance weighted	146	-0.0238535	0.101374	0.813975	-0.222548	0.17484	0.976429	0.800477	1.19106
Telomere length	GCST90001834_buildGRCh37.tsv.gz	GCST90001834_buildGRCh37.tsv.gz	Telomere length	Simple mode	146	0.0129104	0.330711	0.968914	-0.635283	0.661104	1.01299	0.529785	1.93693
Telomere length	GCST90001834_buildGRCh37.tsv.gz	GCST90001834_buildGRCh37.tsv.gz	Telomere length	Weighted mode	146	0.102147	0.20275	0.61516	-0.295243	0.499538	1.10755	0.744351	1.64796
Telomere length	GCST90001833_buildGRCh37.tsv.gz	GCST90001833_buildGRCh37.tsv.gz	Telomere length	MR Egger	146	-0.122416	0.182232	0.502815	-0.47959	0.234759	0.884781	0.619037	1.2646
Telomere length	GCST90001833_buildGRCh37.tsv.gz	GCST90001833_buildGRCh37.tsv.gz	Telomere length	Weighted median	146	0.142372	0.15921	0.371192	-0.169679	0.454423	1.15301	0.843936	1.57526
Telomere length	GCST90001833_buildGRCh37.tsv.gz	GCST90001833_buildGRCh37.tsv.gz	Telomere length	Inverse variance weighted	146	0.0502199	0.108266	0.64275	-0.161981	0.262421	1.0515	0.850457	1.30007
Telomere length	GCST90001833_buildGRCh37.tsv.gz	GCST90001833_buildGRCh37.tsv.gz	Telomere length	Simple mode	146	-0.0350194	0.313176	0.911121	-0.648844	0.578805	0.965587	0.52265	1.78391
Telomere length	GCST90001833_buildGRCh37.tsv.gz	GCST90001833_buildGRCh37.tsv.gz	Telomere length	Weighted mode	146	0.222874	0.199671	0.26618	-0.168481	0.614229	1.24966	0.844947	1.84823
Telomere length	GCST90001832_buildGRCh37.tsv.gz	GCST90001832_buildGRCh37.tsv.gz	Telomere length	MR Egger	146	-0.187436	0.172242	0.278319	-0.525031	0.150158	0.829082	0.591537	1.16202
Telomere length	GCST90001832_buildGRCh37.tsv.gz	GCST90001832_buildGRCh37.tsv.gz	Telomere length	Weighted median	146	0.156443	0.153898	0.309374	-0.145197	0.458083	1.16934	0.864852	1.58104
Telomere length	GCST90001832_buildGRCh37.tsv.gz	GCST90001832_buildGRCh37.tsv.gz	Telomere length	Inverse variance weighted	146	0.0554307	0.102918	0.59017	-0.146289	0.25715	1.057	0.863908	1.29324
Telomere length	GCST90001832_buildGRCh37.tsv.gz	GCST90001832_buildGRCh37.tsv.gz	Telomere length	Simple mode	146	0.173854	0.298817	0.561601	-0.411828	0.759535	1.18988	0.662438	2.13728
Telomere length	GCST90001832_buildGRCh37.tsv.gz	GCST90001832_buildGRCh37.tsv.gz	Telomere length	Weighted mode	146	0.111805	0.179554	0.53447	-0.24012	0.463731	1.1183	0.786533	1.59
Telomere length	GCST90001831_buildGRCh37.tsv.gz	GCST90001831_buildGRCh37.tsv.gz	Telomere length	MR Egger	146	-0.0631132	0.161939	0.697309	-0.380514	0.254287	0.938837	0.68351	1.28954
Telomere length	GCST90001831_buildGRCh37.tsv.gz	GCST90001831_buildGRCh37.tsv.gz	Telomere length	Weighted median	146	-0.117437	0.16392	0.473726	-0.43872	0.203846	0.889197	0.644862	1.22611
Telomere length	GCST90001831_buildGRCh37.tsv.gz	GCST90001831_buildGRCh37.tsv.gz	Telomere length	Inverse variance weighted	146	-0.0388459	0.0960831	0.685996	-0.227169	0.149477	0.961899	0.796786	1.16123
Telomere length	GCST90001831_buildGRCh37.tsv.gz	GCST90001831_buildGRCh37.tsv.gz	Telomere length	Simple mode	146	-0.087442	0.325834	0.788801	-0.726077	0.551193	0.916272	0.483803	1.73532
Telomere length	GCST90001831_buildGRCh37.tsv.gz	GCST90001831_buildGRCh37.tsv.gz	Telomere length	Weighted mode	146	-0.087442	0.203346	0.667823	-0.486	0.311117	0.916272	0.615082	1.36495
Telomere length	GCST90001830_buildGRCh37.tsv.gz	GCST90001830_buildGRCh37.tsv.gz	Telomere length	MR Egger	146	0.234228	0.150791	0.122539	-0.061322	0.529778	1.26393	0.94052	1.69856
Telomere length	GCST90001830_buildGRCh37.tsv.gz	GCST90001830_buildGRCh37.tsv.gz	Telomere length	Weighted median	146	0.0452912	0.143268	0.751905	-0.235515	0.326097	1.04633	0.790164	1.38555
Telomere length	GCST90001830_buildGRCh37.tsv.gz	GCST90001830_buildGRCh37.tsv.gz	Telomere length	Inverse variance weighted	146	0.0986443	0.0892136	0.268852	-0.0762143	0.273503	1.10367	0.926618	1.31456
Telomere length	GCST90001830_buildGRCh37.tsv.gz	GCST90001830_buildGRCh37.tsv.gz	Telomere length	Simple mode	146	-0.0286652	0.271327	0.916008	-0.560466	0.503135	0.971742	0.570943	1.6539
Telomere length	GCST90001830_buildGRCh37.tsv.gz	GCST90001830_buildGRCh37.tsv.gz	Telomere length	Weighted mode	146	0.155528	0.146365	0.289728	-0.131347	0.442402	1.16827	0.876913	1.55644
Telomere length	GCST90001829_buildGRCh37.tsv.gz	GCST90001829_buildGRCh37.tsv.gz	Telomere length	MR Egger	146	-0.0468244	0.156755	0.765592	-0.354065	0.260416	0.954255	0.701829	1.29747
Telomere length	GCST90001829_buildGRCh37.tsv.gz	GCST90001829_buildGRCh37.tsv.gz	Telomere length	Weighted median	146	-0.109897	0.151985	0.46963	-0.407788	0.187993	0.895926	0.66512	1.20683
Telomere length	GCST90001829_buildGRCh37.tsv.gz	GCST90001829_buildGRCh37.tsv.gz	Telomere length	Inverse variance weighted	146	-0.0406529	0.0929095	0.66171	-0.222756	0.14145	0.960162	0.80031	1.15194
Telomere length	GCST90001829_buildGRCh37.tsv.gz	GCST90001829_buildGRCh37.tsv.gz	Telomere length	Simple mode	146	-0.285976	0.323297	0.377859	-0.919638	0.347687	0.751281	0.398663	1.41579
Telomere length	GCST90001829_buildGRCh37.tsv.gz	GCST90001829_buildGRCh37.tsv.gz	Telomere length	Weighted mode	146	-0.177848	0.147645	0.230336	-0.467233	0.111537	0.83707	0.626734	1.118
Telomere length	GCST90001828_buildGRCh37.tsv.gz	GCST90001828_buildGRCh37.tsv.gz	Telomere length	MR Egger	146	0.0397217	0.186461	0.831606	-0.325743	0.405186	1.04052	0.721991	1.49958
Telomere length	GCST90001828_buildGRCh37.tsv.gz	GCST90001828_buildGRCh37.tsv.gz	Telomere length	Weighted median	146	-0.0433515	0.155772	0.780781	-0.348664	0.261961	0.957575	0.70563	1.29948
Telomere length	GCST90001828_buildGRCh37.tsv.gz	GCST90001828_buildGRCh37.tsv.gz	Telomere length	Inverse variance weighted	146	0.165501	0.110334	0.133615	-0.0507538	0.381756	1.17998	0.950513	1.46485
Telomere length	GCST90001828_buildGRCh37.tsv.gz	GCST90001828_buildGRCh37.tsv.gz	Telomere length	Simple mode	146	0.079243	0.307019	0.796692	-0.522514	0.681	1.08247	0.593028	1.97585
Telomere length	GCST90001828_buildGRCh37.tsv.gz	GCST90001828_buildGRCh37.tsv.gz	Telomere length	Weighted mode	146	-0.0458743	0.177868	0.796841	-0.394496	0.302747	0.955162	0.67402	1.35357
Telomere length	GCST90001827_buildGRCh37.tsv.gz	GCST90001827_buildGRCh37.tsv.gz	Telomere length	MR Egger	146	-0.308449	0.170826	0.0730656	-0.643269	0.0263712	0.734586	0.525572	1.02672
Telomere length	GCST90001827_buildGRCh37.tsv.gz	GCST90001827_buildGRCh37.tsv.gz	Telomere length	Weighted median	146	-0.224678	0.150171	0.134614	-0.519013	0.0696565	0.798773	0.595108	1.07214
Telomere length	GCST90001827_buildGRCh37.tsv.gz	GCST90001827_buildGRCh37.tsv.gz	Telomere length	Inverse variance weighted	146	-0.0176733	0.102429	0.863011	-0.218435	0.183088	0.982482	0.803776	1.20092
Telomere length	GCST90001827_buildGRCh37.tsv.gz	GCST90001827_buildGRCh37.tsv.gz	Telomere length	Simple mode	146	-0.370774	0.298732	0.216552	-0.956288	0.214741	0.6902	0.384317	1.23954
Telomere length	GCST90001827_buildGRCh37.tsv.gz	GCST90001827_buildGRCh37.tsv.gz	Telomere length	Weighted mode	146	-0.299102	0.158346	0.0609008	-0.60946	0.0112568	0.741484	0.543644	1.01132
Telomere length	GCST90001826_buildGRCh37.tsv.gz	GCST90001826_buildGRCh37.tsv.gz	Telomere length	MR Egger	146	-0.103479	0.170163	0.544068	-0.436997	0.23004	0.901695	0.645973	1.25865
Telomere length	GCST90001826_buildGRCh37.tsv.gz	GCST90001826_buildGRCh37.tsv.gz	Telomere length	Weighted median	146	0.229703	0.162451	0.157367	-0.0887015	0.548108	1.25823	0.915119	1.72998
Telomere length	GCST90001826_buildGRCh37.tsv.gz	GCST90001826_buildGRCh37.tsv.gz	Telomere length	Inverse variance weighted	146	0.239386	0.102606	0.0196455	0.0382774	0.440495	1.27047	1.03902	1.55348
Telomere length	GCST90001826_buildGRCh37.tsv.gz	GCST90001826_buildGRCh37.tsv.gz	Telomere length	Simple mode	146	0.347899	0.344863	0.314749	-0.328033	1.02383	1.41609	0.72034	2.78384
Telomere length	GCST90001826_buildGRCh37.tsv.gz	GCST90001826_buildGRCh37.tsv.gz	Telomere length	Weighted mode	146	0.347899	0.210555	0.100638	-0.0647884	0.760587	1.41609	0.937266	2.13953
Telomere length	GCST90001825_buildGRCh37.tsv.gz	GCST90001825_buildGRCh37.tsv.gz	Telomere length	MR Egger	146	-0.230579	0.165067	0.164598	-0.55411	0.0929519	0.794074	0.574584	1.09741
Telomere length	GCST90001825_buildGRCh37.tsv.gz	GCST90001825_buildGRCh37.tsv.gz	Telomere length	Weighted median	146	-0.215808	0.145354	0.137622	-0.500702	0.0690863	0.80589	0.606105	1.07153
Telomere length	GCST90001825_buildGRCh37.tsv.gz	GCST90001825_buildGRCh37.tsv.gz	Telomere length	Inverse variance weighted	146	0.010958	0.0985843	0.911494	-0.182267	0.204183	1.01102	0.833379	1.22652
Telomere length	GCST90001825_buildGRCh37.tsv.gz	GCST90001825_buildGRCh37.tsv.gz	Telomere length	Simple mode	146	-0.34063	0.298918	0.256356	-0.92651	0.24525	0.711322	0.395933	1.27794
Telomere length	GCST90001825_buildGRCh37.tsv.gz	GCST90001825_buildGRCh37.tsv.gz	Telomere length	Weighted mode	146	-0.180283	0.162823	0.270026	-0.499416	0.13885	0.835034	0.606885	1.14895
Telomere length	GCST90001824_buildGRCh37.tsv.gz	GCST90001824_buildGRCh37.tsv.gz	Telomere length	MR Egger	146	-0.0284276	0.172268	0.86916	-0.366072	0.309217	0.971973	0.693453	1.36236
Telomere length	GCST90001824_buildGRCh37.tsv.gz	GCST90001824_buildGRCh37.tsv.gz	Telomere length	Weighted median	146	-0.00320514	0.159553	0.983973	-0.315929	0.309518	0.9968	0.729111	1.36277
Telomere length	GCST90001824_buildGRCh37.tsv.gz	GCST90001824_buildGRCh37.tsv.gz	Telomere length	Inverse variance weighted	146	0.150449	0.102308	0.141414	-0.0500754	0.350974	1.16236	0.951158	1.42045
Telomere length	GCST90001824_buildGRCh37.tsv.gz	GCST90001824_buildGRCh37.tsv.gz	Telomere length	Simple mode	146	-0.115549	0.318942	0.717664	-0.740675	0.509577	0.890877	0.476792	1.66459
Telomere length	GCST90001824_buildGRCh37.tsv.gz	GCST90001824_buildGRCh37.tsv.gz	Telomere length	Weighted mode	146	-0.115549	0.174367	0.508588	-0.457307	0.226209	0.890877	0.632986	1.25384
Telomere length	GCST90001823_buildGRCh37.tsv.gz	GCST90001823_buildGRCh37.tsv.gz	Telomere length	MR Egger	145	-0.229454	0.230012	0.320171	-0.680277	0.221369	0.794968	0.506477	1.24778
Telomere length	GCST90001823_buildGRCh37.tsv.gz	GCST90001823_buildGRCh37.tsv.gz	Telomere length	Weighted median	145	-0.00537569	0.207808	0.979362	-0.41268	0.401929	0.994639	0.661874	1.4947
Telomere length	GCST90001823_buildGRCh37.tsv.gz	GCST90001823_buildGRCh37.tsv.gz	Telomere length	Inverse variance weighted	145	0.0491134	0.135908	0.717821	-0.217267	0.315493	1.05034	0.804715	1.37094
Telomere length	GCST90001823_buildGRCh37.tsv.gz	GCST90001823_buildGRCh37.tsv.gz	Telomere length	Simple mode	145	0.359463	0.405135	0.376415	-0.434602	1.15353	1.43256	0.647522	3.16936
Telomere length	GCST90001823_buildGRCh37.tsv.gz	GCST90001823_buildGRCh37.tsv.gz	Telomere length	Weighted mode	145	0.1398	0.235329	0.553405	-0.321446	0.601045	1.15004	0.7251	1.82402
Telomere length	GCST90001822_buildGRCh37.tsv.gz	GCST90001822_buildGRCh37.tsv.gz	Telomere length	MR Egger	146	-0.214906	0.167195	0.200729	-0.542609	0.112796	0.806617	0.58123	1.1194
Telomere length	GCST90001822_buildGRCh37.tsv.gz	GCST90001822_buildGRCh37.tsv.gz	Telomere length	Weighted median	146	-0.0126437	0.14358	0.929829	-0.29406	0.268773	0.987436	0.745232	1.30836
Telomere length	GCST90001822_buildGRCh37.tsv.gz	GCST90001822_buildGRCh37.tsv.gz	Telomere length	Inverse variance weighted	146	0.0530937	0.100069	0.595716	-0.143042	0.249229	1.05453	0.866718	1.28304
Telomere length	GCST90001822_buildGRCh37.tsv.gz	GCST90001822_buildGRCh37.tsv.gz	Telomere length	Simple mode	146	-0.224415	0.310488	0.470979	-0.832972	0.384142	0.798984	0.434755	1.46835
Telomere length	GCST90001822_buildGRCh37.tsv.gz	GCST90001822_buildGRCh37.tsv.gz	Telomere length	Weighted mode	146	-0.112196	0.164119	0.495301	-0.43387	0.209477	0.893869	0.647997	1.23303
Telomere length	GCST90001821_buildGRCh37.tsv.gz	GCST90001821_buildGRCh37.tsv.gz	Telomere length	MR Egger	146	-0.032109	0.172831	0.852877	-0.370858	0.30664	0.968401	0.690142	1.35885
Telomere length	GCST90001821_buildGRCh37.tsv.gz	GCST90001821_buildGRCh37.tsv.gz	Telomere length	Weighted median	146	-0.139918	0.147074	0.341431	-0.428183	0.148348	0.86943	0.651692	1.15992
Telomere length	GCST90001821_buildGRCh37.tsv.gz	GCST90001821_buildGRCh37.tsv.gz	Telomere length	Inverse variance weighted	146	0.123174	0.102503	0.229497	-0.0777328	0.32408	1.13108	0.925212	1.38276
Telomere length	GCST90001821_buildGRCh37.tsv.gz	GCST90001821_buildGRCh37.tsv.gz	Telomere length	Simple mode	146	-0.169424	0.323454	0.60122	-0.803394	0.464546	0.844151	0.447806	1.59129
Telomere length	GCST90001821_buildGRCh37.tsv.gz	GCST90001821_buildGRCh37.tsv.gz	Telomere length	Weighted mode	146	-0.086462	0.176641	0.625243	-0.432679	0.259755	0.91717	0.648769	1.29661
Telomere length	GCST90001820_buildGRCh37.tsv.gz	GCST90001820_buildGRCh37.tsv.gz	Telomere length	MR Egger	146	-0.0221442	0.172809	0.898215	-0.360851	0.316562	0.978099	0.697083	1.3724
Telomere length	GCST90001820_buildGRCh37.tsv.gz	GCST90001820_buildGRCh37.tsv.gz	Telomere length	Weighted median	146	0.181917	0.16493	0.270028	-0.141345	0.50518	1.19951	0.86819	1.65728
Telomere length	GCST90001820_buildGRCh37.tsv.gz	GCST90001820_buildGRCh37.tsv.gz	Telomere length	Inverse variance weighted	146	0.18878	0.10284	0.066405	-0.012785	0.390346	1.20778	0.987296	1.47749
Telomere length	GCST90001820_buildGRCh37.tsv.gz	GCST90001820_buildGRCh37.tsv.gz	Telomere length	Simple mode	146	0.164883	0.306358	0.591261	-0.435578	0.765345	1.17926	0.64689	2.14974
Telomere length	GCST90001820_buildGRCh37.tsv.gz	GCST90001820_buildGRCh37.tsv.gz	Telomere length	Weighted mode	146	0.276862	0.190012	0.147257	-0.0955609	0.649286	1.31898	0.908863	1.91417
Telomere length	GCST90001819_buildGRCh37.tsv.gz	GCST90001819_buildGRCh37.tsv.gz	Telomere length	MR Egger	146	-0.17812	0.159336	0.265475	-0.490419	0.134178	0.836842	0.61237	1.1436
Telomere length	GCST90001819_buildGRCh37.tsv.gz	GCST90001819_buildGRCh37.tsv.gz	Telomere length	Weighted median	146	0.00751074	0.150649	0.960237	-0.28776	0.302782	1.00754	0.749941	1.35362
Telomere length	GCST90001819_buildGRCh37.tsv.gz	GCST90001819_buildGRCh37.tsv.gz	Telomere length	Inverse variance weighted	146	-0.066525	0.0942336	0.480214	-0.251223	0.118173	0.93564	0.777849	1.12544
Telomere length	GCST90001819_buildGRCh37.tsv.gz	GCST90001819_buildGRCh37.tsv.gz	Telomere length	Simple mode	146	0.243275	0.323402	0.453128	-0.390594	0.877143	1.27542	0.676655	2.40402
Telomere length	GCST90001819_buildGRCh37.tsv.gz	GCST90001819_buildGRCh37.tsv.gz	Telomere length	Weighted mode	146	-0.14996	0.174133	0.390559	-0.49126	0.19134	0.860742	0.611855	1.21087
Telomere length	GCST90001818_buildGRCh37.tsv.gz	GCST90001818_buildGRCh37.tsv.gz	Telomere length	MR Egger	146	-0.376952	0.165963	0.024611	-0.702238	-0.051665	0.685949	0.495475	0.949647
Telomere length	GCST90001818_buildGRCh37.tsv.gz	GCST90001818_buildGRCh37.tsv.gz	Telomere length	Weighted median	146	-0.36848	0.146276	0.0117665	-0.655181	-0.0817786	0.691785	0.519348	0.921476
Telomere length	GCST90001818_buildGRCh37.tsv.gz	GCST90001818_buildGRCh37.tsv.gz	Telomere length	Inverse variance weighted	146	-0.252136	0.098258	0.0102861	-0.444721	-0.0595501	0.777139	0.641003	0.942188
Telomere length	GCST90001818_buildGRCh37.tsv.gz	GCST90001818_buildGRCh37.tsv.gz	Telomere length	Simple mode	146	-0.234525	0.308309	0.448084	-0.838811	0.369762	0.790947	0.432224	1.44739
Telomere length	GCST90001818_buildGRCh37.tsv.gz	GCST90001818_buildGRCh37.tsv.gz	Telomere length	Weighted mode	146	-0.391219	0.160754	0.0161636	-0.706297	-0.0761417	0.676232	0.493468	0.926685
Telomere length	GCST90001817_buildGRCh37.tsv.gz	GCST90001817_buildGRCh37.tsv.gz	Telomere length	MR Egger	146	0.0315289	0.163183	0.847066	-0.28831	0.351368	1.03203	0.749529	1.42101
Telomere length	GCST90001817_buildGRCh37.tsv.gz	GCST90001817_buildGRCh37.tsv.gz	Telomere length	Weighted median	146	-0.182927	0.149387	0.220755	-0.475726	0.109871	0.832829	0.621434	1.11613
Telomere length	GCST90001817_buildGRCh37.tsv.gz	GCST90001817_buildGRCh37.tsv.gz	Telomere length	Inverse variance weighted	146	-0.0677228	0.0963534	0.482144	-0.256575	0.12113	0.93452	0.773697	1.12877
Telomere length	GCST90001817_buildGRCh37.tsv.gz	GCST90001817_buildGRCh37.tsv.gz	Telomere length	Simple mode	146	0.0751629	0.299502	0.8022	-0.511861	0.662186	1.07806	0.599379	1.93903
Telomere length	GCST90001817_buildGRCh37.tsv.gz	GCST90001817_buildGRCh37.tsv.gz	Telomere length	Weighted mode	146	-0.0216666	0.164737	0.895544	-0.344551	0.301218	0.978566	0.708538	1.3515
Telomere length	GCST90001816_buildGRCh37.tsv.gz	GCST90001816_buildGRCh37.tsv.gz	Telomere length	MR Egger	146	-0.329741	0.15944	0.0404176	-0.642244	-0.017239	0.71911	0.526111	0.982909
Telomere length	GCST90001816_buildGRCh37.tsv.gz	GCST90001816_buildGRCh37.tsv.gz	Telomere length	Weighted median	146	-0.263402	0.148328	0.0757646	-0.554125	0.0273209	0.768433	0.574575	1.0277
Telomere length	GCST90001816_buildGRCh37.tsv.gz	GCST90001816_buildGRCh37.tsv.gz	Telomere length	Inverse variance weighted	146	-0.16665	0.0945965	0.0781206	-0.352059	0.0187588	0.846496	0.703238	1.01894
Telomere length	GCST90001816_buildGRCh37.tsv.gz	GCST90001816_buildGRCh37.tsv.gz	Telomere length	Simple mode	146	-0.074166	0.301353	0.805945	-0.664817	0.516485	0.928518	0.514368	1.67613
Telomere length	GCST90001816_buildGRCh37.tsv.gz	GCST90001816_buildGRCh37.tsv.gz	Telomere length	Weighted mode	146	-0.262158	0.156647	0.0963732	-0.569186	0.04487	0.76939	0.565986	1.04589
Telomere length	GCST90001815_buildGRCh37.tsv.gz	GCST90001815_buildGRCh37.tsv.gz	Telomere length	MR Egger	146	-0.318486	0.151844	0.0377003	-0.616099	-0.0208724	0.727249	0.540047	0.979344
Telomere length	GCST90001815_buildGRCh37.tsv.gz	GCST90001815_buildGRCh37.tsv.gz	Telomere length	Weighted median	146	-0.197097	0.155517	0.205024	-0.501911	0.107716	0.821111	0.605373	1.11373
Telomere length	GCST90001815_buildGRCh37.tsv.gz	GCST90001815_buildGRCh37.tsv.gz	Telomere length	Inverse variance weighted	146	-0.107234	0.0904806	0.235955	-0.284576	0.0701082	0.898316	0.752333	1.07262
Telomere length	GCST90001815_buildGRCh37.tsv.gz	GCST90001815_buildGRCh37.tsv.gz	Telomere length	Simple mode	146	0.0777818	0.315749	0.805767	-0.541087	0.696651	1.08089	0.582115	2.00702
Telomere length	GCST90001815_buildGRCh37.tsv.gz	GCST90001815_buildGRCh37.tsv.gz	Telomere length	Weighted mode	146	-0.22433	0.173093	0.197033	-0.563593	0.114933	0.799052	0.569161	1.1218
Telomere length	GCST90001814_buildGRCh37.tsv.gz	GCST90001814_buildGRCh37.tsv.gz	Telomere length	MR Egger	146	-0.0639006	0.151594	0.674001	-0.361025	0.233224	0.938098	0.696962	1.26266
Telomere length	GCST90001814_buildGRCh37.tsv.gz	GCST90001814_buildGRCh37.tsv.gz	Telomere length	Weighted median	146	-0.0777	0.139121	0.576498	-0.350377	0.194977	0.925242	0.704423	1.21528
Telomere length	GCST90001814_buildGRCh37.tsv.gz	GCST90001814_buildGRCh37.tsv.gz	Telomere length	Inverse variance weighted	146	0.0263122	0.08968	0.769216	-0.149461	0.202085	1.02666	0.861172	1.22395
Telomere length	GCST90001814_buildGRCh37.tsv.gz	GCST90001814_buildGRCh37.tsv.gz	Telomere length	Simple mode	146	0.0236745	0.271443	0.930619	-0.508353	0.555702	1.02396	0.601485	1.74316
Telomere length	GCST90001814_buildGRCh37.tsv.gz	GCST90001814_buildGRCh37.tsv.gz	Telomere length	Weighted mode	146	0.0236745	0.151015	0.875645	-0.272315	0.319664	1.02396	0.761614	1.37667
Telomere length	GCST90001813_buildGRCh37.tsv.gz	GCST90001813_buildGRCh37.tsv.gz	Telomere length	MR Egger	146	-0.34726	0.164245	0.036215	-0.669181	-0.0253387	0.706622	0.512128	0.97498
Telomere length	GCST90001813_buildGRCh37.tsv.gz	GCST90001813_buildGRCh37.tsv.gz	Telomere length	Weighted median	146	-0.250793	0.156321	0.108637	-0.557181	0.0555958	0.778184	0.572822	1.05717
Telomere length	GCST90001813_buildGRCh37.tsv.gz	GCST90001813_buildGRCh37.tsv.gz	Telomere length	Inverse variance weighted	146	-0.0975491	0.0981365	0.320216	-0.289897	0.0947985	0.907058	0.748341	1.09944
Telomere length	GCST90001813_buildGRCh37.tsv.gz	GCST90001813_buildGRCh37.tsv.gz	Telomere length	Simple mode	146	-0.0791149	0.32463	0.807801	-0.715389	0.557159	0.923934	0.489002	1.74571
Telomere length	GCST90001813_buildGRCh37.tsv.gz	GCST90001813_buildGRCh37.tsv.gz	Telomere length	Weighted mode	146	-0.331169	0.16914	0.0521543	-0.662683	0.000344869	0.718084	0.515466	1.00034
Telomere length	GCST90001812_buildGRCh37.tsv.gz	GCST90001812_buildGRCh37.tsv.gz	Telomere length	MR Egger	146	0.0624913	0.154219	0.685924	-0.239778	0.364761	1.06449	0.786802	1.44017
Telomere length	GCST90001812_buildGRCh37.tsv.gz	GCST90001812_buildGRCh37.tsv.gz	Telomere length	Weighted median	146	0.0425543	0.151315	0.778534	-0.254023	0.339132	1.04347	0.775674	1.40373
Telomere length	GCST90001812_buildGRCh37.tsv.gz	GCST90001812_buildGRCh37.tsv.gz	Telomere length	Inverse variance weighted	146	0.0664205	0.091268	0.466766	-0.112465	0.245306	1.06868	0.893629	1.27801
Telomere length	GCST90001812_buildGRCh37.tsv.gz	GCST90001812_buildGRCh37.tsv.gz	Telomere length	Simple mode	146	0.422697	0.283498	0.138133	-0.13296	0.978354	1.52607	0.8755	2.66007
Telomere length	GCST90001812_buildGRCh37.tsv.gz	GCST90001812_buildGRCh37.tsv.gz	Telomere length	Weighted mode	146	0.0555562	0.157002	0.72396	-0.252167	0.36328	1.05713	0.777115	1.43804
Telomere length	GCST90001811_buildGRCh37.tsv.gz	GCST90001811_buildGRCh37.tsv.gz	Telomere length	MR Egger	146	-0.348306	0.158991	0.0300799	-0.659929	-0.0366834	0.705883	0.516888	0.963981
Telomere length	GCST90001811_buildGRCh37.tsv.gz	GCST90001811_buildGRCh37.tsv.gz	Telomere length	Weighted median	146	-0.358273	0.146626	0.0145476	-0.645659	-0.0708861	0.698883	0.524317	0.931568
Telomere length	GCST90001811_buildGRCh37.tsv.gz	GCST90001811_buildGRCh37.tsv.gz	Telomere length	Inverse variance weighted	146	-0.212744	0.0941861	0.0238981	-0.397349	-0.0281394	0.808363	0.672099	0.972253
Telomere length	GCST90001811_buildGRCh37.tsv.gz	GCST90001811_buildGRCh37.tsv.gz	Telomere length	Simple mode	146	-0.366797	0.306166	0.232859	-0.966883	0.233289	0.69295	0.380266	1.26275
Telomere length	GCST90001811_buildGRCh37.tsv.gz	GCST90001811_buildGRCh37.tsv.gz	Telomere length	Weighted mode	146	-0.366797	0.154915	0.0192172	-0.67043	-0.0631643	0.69295	0.511489	0.938789
Telomere length	GCST90001810_buildGRCh37.tsv.gz	GCST90001810_buildGRCh37.tsv.gz	Telomere length	MR Egger	145	0.30351	0.21673	0.163557	-0.12128	0.728301	1.35461	0.885786	2.07156
Telomere length	GCST90001810_buildGRCh37.tsv.gz	GCST90001810_buildGRCh37.tsv.gz	Telomere length	Weighted median	145	0.335736	0.209617	0.109229	-0.075112	0.746585	1.39897	0.92764	2.10978
Telomere length	GCST90001810_buildGRCh37.tsv.gz	GCST90001810_buildGRCh37.tsv.gz	Telomere length	Inverse variance weighted	145	0.218895	0.127079	0.0849761	-0.0301792	0.467969	1.2447	0.970272	1.59675
Telomere length	GCST90001810_buildGRCh37.tsv.gz	GCST90001810_buildGRCh37.tsv.gz	Telomere length	Simple mode	145	0.60015	0.470579	0.204241	-0.322185	1.52249	1.82239	0.724564	4.5836
Telomere length	GCST90001810_buildGRCh37.tsv.gz	GCST90001810_buildGRCh37.tsv.gz	Telomere length	Weighted mode	145	0.345862	0.217219	0.113526	-0.0798867	0.77161	1.41321	0.923221	2.16325
Telomere length	GCST90001809_buildGRCh37.tsv.gz	GCST90001809_buildGRCh37.tsv.gz	Telomere length	MR Egger	146	-0.084987	0.153486	0.580636	-0.385821	0.215846	0.918524	0.679893	1.24091
Telomere length	GCST90001809_buildGRCh37.tsv.gz	GCST90001809_buildGRCh37.tsv.gz	Telomere length	Weighted median	146	-0.0816242	0.147719	0.580561	-0.371153	0.207904	0.921618	0.689938	1.2311
Telomere length	GCST90001809_buildGRCh37.tsv.gz	GCST90001809_buildGRCh37.tsv.gz	Telomere length	Inverse variance weighted	146	-0.100586	0.0905462	0.266618	-0.278057	0.0768841	0.904307	0.757254	1.07992
Telomere length	GCST90001809_buildGRCh37.tsv.gz	GCST90001809_buildGRCh37.tsv.gz	Telomere length	Simple mode	146	0.0493095	0.310162	0.873906	-0.558608	0.657227	1.05055	0.572005	1.92943
Telomere length	GCST90001809_buildGRCh37.tsv.gz	GCST90001809_buildGRCh37.tsv.gz	Telomere length	Weighted mode	146	-0.141398	0.158259	0.373094	-0.451586	0.168791	0.868144	0.636618	1.18387
Telomere length	GCST90001808_buildGRCh37.tsv.gz	GCST90001808_buildGRCh37.tsv.gz	Telomere length	MR Egger	146	-0.012383	0.165415	0.94043	-0.336597	0.311831	0.987693	0.714197	1.36592
Telomere length	GCST90001808_buildGRCh37.tsv.gz	GCST90001808_buildGRCh37.tsv.gz	Telomere length	Weighted median	146	0.265647	0.161227	0.0994237	-0.0503587	0.581653	1.30427	0.950888	1.78899
Telomere length	GCST90001808_buildGRCh37.tsv.gz	GCST90001808_buildGRCh37.tsv.gz	Telomere length	Inverse variance weighted	146	0.198065	0.0985394	0.04443	0.00492809	0.391202	1.21904	1.00494	1.47876
Telomere length	GCST90001808_buildGRCh37.tsv.gz	GCST90001808_buildGRCh37.tsv.gz	Telomere length	Simple mode	146	0.205807	0.335791	0.540902	-0.452344	0.863958	1.22852	0.636135	2.37253
Telomere length	GCST90001808_buildGRCh37.tsv.gz	GCST90001808_buildGRCh37.tsv.gz	Telomere length	Weighted mode	146	0.233917	0.18145	0.199397	-0.121724	0.589559	1.26354	0.885392	1.80319
Telomere length	GCST90001807_buildGRCh37.tsv.gz	GCST90001807_buildGRCh37.tsv.gz	Telomere length	MR Egger	146	-0.108715	0.153607	0.480246	-0.409785	0.192355	0.896986	0.663793	1.2121
Telomere length	GCST90001807_buildGRCh37.tsv.gz	GCST90001807_buildGRCh37.tsv.gz	Telomere length	Weighted median	146	-0.179349	0.150604	0.233706	-0.474533	0.115834	0.835814	0.622176	1.12281
Telomere length	GCST90001807_buildGRCh37.tsv.gz	GCST90001807_buildGRCh37.tsv.gz	Telomere length	Inverse variance weighted	146	-0.0438954	0.0906352	0.628167	-0.22154	0.13375	0.957054	0.801284	1.14311
Telomere length	GCST90001807_buildGRCh37.tsv.gz	GCST90001807_buildGRCh37.tsv.gz	Telomere length	Simple mode	146	-0.156147	0.359576	0.66475	-0.860916	0.548622	0.855433	0.422775	1.73087
Telomere length	GCST90001807_buildGRCh37.tsv.gz	GCST90001807_buildGRCh37.tsv.gz	Telomere length	Weighted mode	146	-0.156147	0.161713	0.335862	-0.473105	0.160811	0.855433	0.623065	1.17446
Telomere length	GCST90001806_buildGRCh37.tsv.gz	GCST90001806_buildGRCh37.tsv.gz	Telomere length	MR Egger	146	0.139525	0.169237	0.411055	-0.192179	0.47123	1.14973	0.825159	1.60196
Telomere length	GCST90001806_buildGRCh37.tsv.gz	GCST90001806_buildGRCh37.tsv.gz	Telomere length	Weighted median	146	0.155293	0.161442	0.336095	-0.161134	0.471719	1.168	0.851178	1.60275
Telomere length	GCST90001806_buildGRCh37.tsv.gz	GCST90001806_buildGRCh37.tsv.gz	Telomere length	Inverse variance weighted	146	0.305329	0.100435	0.00236538	0.108475	0.502182	1.35707	1.11458	1.65232
Telomere length	GCST90001806_buildGRCh37.tsv.gz	GCST90001806_buildGRCh37.tsv.gz	Telomere length	Simple mode	146	0.291886	0.344649	0.398442	-0.383625	0.967397	1.33895	0.681387	2.63109
Telomere length	GCST90001806_buildGRCh37.tsv.gz	GCST90001806_buildGRCh37.tsv.gz	Telomere length	Weighted mode	146	0.291886	0.1828	0.112498	-0.0664012	0.650173	1.33895	0.935755	1.91587
Telomere length	GCST90001805_buildGRCh37.tsv.gz	GCST90001805_buildGRCh37.tsv.gz	Telomere length	MR Egger	146	-0.0895076	0.160164	0.577134	-0.40343	0.224415	0.914381	0.668025	1.25159
Telomere length	GCST90001805_buildGRCh37.tsv.gz	GCST90001805_buildGRCh37.tsv.gz	Telomere length	Weighted median	146	0.319332	0.163207	0.0503936	-0.000553621	0.639218	1.37621	0.999447	1.895
Telomere length	GCST90001805_buildGRCh37.tsv.gz	GCST90001805_buildGRCh37.tsv.gz	Telomere length	Inverse variance weighted	146	0.157284	0.0957864	0.100583	-0.0304569	0.345026	1.17033	0.970002	1.41203
Telomere length	GCST90001805_buildGRCh37.tsv.gz	GCST90001805_buildGRCh37.tsv.gz	Telomere length	Simple mode	146	0.363106	0.338389	0.285034	-0.300136	1.02635	1.43779	0.740717	2.79086
Telomere length	GCST90001805_buildGRCh37.tsv.gz	GCST90001805_buildGRCh37.tsv.gz	Telomere length	Weighted mode	146	0.315511	0.201817	0.12015	-0.0800511	0.711073	1.37096	0.923069	2.03617
Telomere length	GCST90001804_buildGRCh37.tsv.gz	GCST90001804_buildGRCh37.tsv.gz	Telomere length	MR Egger	146	0.013343	0.155617	0.93179	-0.291667	0.318353	1.01343	0.747017	1.37486
Telomere length	GCST90001804_buildGRCh37.tsv.gz	GCST90001804_buildGRCh37.tsv.gz	Telomere length	Weighted median	146	0.245255	0.157636	0.119749	-0.0637119	0.554222	1.27795	0.938275	1.74059
Telomere length	GCST90001804_buildGRCh37.tsv.gz	GCST90001804_buildGRCh37.tsv.gz	Telomere length	Inverse variance weighted	146	0.182188	0.0925052	0.0488968	0.000877926	0.363498	1.19984	1.00088	1.43835
Telomere length	GCST90001804_buildGRCh37.tsv.gz	GCST90001804_buildGRCh37.tsv.gz	Telomere length	Simple mode	146	0.477287	0.307886	0.123272	-0.12617	1.08074	1.6117	0.881465	2.94687
Telomere length	GCST90001804_buildGRCh37.tsv.gz	GCST90001804_buildGRCh37.tsv.gz	Telomere length	Weighted mode	146	0.343384	0.180495	0.0590932	-0.010385	0.697154	1.40971	0.989669	2.00803
Telomere length	GCST90001803_buildGRCh37.tsv.gz	GCST90001803_buildGRCh37.tsv.gz	Telomere length	MR Egger	146	-0.126412	0.15505	0.416249	-0.430311	0.177487	0.881252	0.650307	1.19421
Telomere length	GCST90001803_buildGRCh37.tsv.gz	GCST90001803_buildGRCh37.tsv.gz	Telomere length	Weighted median	146	-0.0862491	0.149578	0.564197	-0.379421	0.206923	0.917366	0.684257	1.22989
Telomere length	GCST90001803_buildGRCh37.tsv.gz	GCST90001803_buildGRCh37.tsv.gz	Telomere length	Inverse variance weighted	146	0.00117855	0.0917803	0.989755	-0.178711	0.181068	1.00118	0.836348	1.1985
Telomere length	GCST90001803_buildGRCh37.tsv.gz	GCST90001803_buildGRCh37.tsv.gz	Telomere length	Simple mode	146	0.13362	0.287444	0.642732	-0.429771	0.697011	1.14296	0.650658	2.00774
Telomere length	GCST90001803_buildGRCh37.tsv.gz	GCST90001803_buildGRCh37.tsv.gz	Telomere length	Weighted mode	146	-0.0676408	0.14833	0.649061	-0.358368	0.223086	0.934596	0.698816	1.24993
Telomere length	GCST90001802_buildGRCh37.tsv.gz	GCST90001802_buildGRCh37.tsv.gz	Telomere length	MR Egger	146	-0.182382	0.16257	0.263785	-0.501019	0.136254	0.833283	0.605913	1.14597
Telomere length	GCST90001802_buildGRCh37.tsv.gz	GCST90001802_buildGRCh37.tsv.gz	Telomere length	Weighted median	146	0.206171	0.175429	0.2399	-0.13767	0.550011	1.22896	0.871386	1.73327
Telomere length	GCST90001802_buildGRCh37.tsv.gz	GCST90001802_buildGRCh37.tsv.gz	Telomere length	Inverse variance weighted	146	0.116169	0.0977165	0.234502	-0.0753549	0.307694	1.12319	0.927414	1.36028
Telomere length	GCST90001802_buildGRCh37.tsv.gz	GCST90001802_buildGRCh37.tsv.gz	Telomere length	Simple mode	146	0.426365	0.363643	0.242925	-0.286374	1.13911	1.53168	0.750981	3.12397
Telomere length	GCST90001802_buildGRCh37.tsv.gz	GCST90001802_buildGRCh37.tsv.gz	Telomere length	Weighted mode	146	0.171785	0.192989	0.374871	-0.206473	0.550043	1.18742	0.813448	1.73333
Telomere length	GCST90001801_buildGRCh37.tsv.gz	GCST90001801_buildGRCh37.tsv.gz	Telomere length	MR Egger	145	0.110242	0.214524	0.608121	-0.310225	0.530709	1.11655	0.733282	1.70014
Telomere length	GCST90001801_buildGRCh37.tsv.gz	GCST90001801_buildGRCh37.tsv.gz	Telomere length	Weighted median	145	0.251882	0.212527	0.235946	-0.16467	0.668435	1.28644	0.848174	1.95118
Telomere length	GCST90001801_buildGRCh37.tsv.gz	GCST90001801_buildGRCh37.tsv.gz	Telomere length	Inverse variance weighted	145	0.154348	0.126213	0.22136	-0.0930288	0.401724	1.1669	0.911167	1.4944
Telomere length	GCST90001801_buildGRCh37.tsv.gz	GCST90001801_buildGRCh37.tsv.gz	Telomere length	Simple mode	145	0.55717	0.459125	0.226907	-0.342715	1.45705	1.74573	0.709841	4.2933
Telomere length	GCST90001801_buildGRCh37.tsv.gz	GCST90001801_buildGRCh37.tsv.gz	Telomere length	Weighted mode	145	0.190773	0.235781	0.419786	-0.271358	0.652903	1.21018	0.762344	1.92111
Telomere length	GCST90001800_buildGRCh37.tsv.gz	GCST90001800_buildGRCh37.tsv.gz	Telomere length	MR Egger	146	0.133897	0.160554	0.40568	-0.180789	0.448584	1.14328	0.834611	1.56609
Telomere length	GCST90001800_buildGRCh37.tsv.gz	GCST90001800_buildGRCh37.tsv.gz	Telomere length	Weighted median	146	0.287417	0.159387	0.0713465	-0.0249815	0.599816	1.33298	0.975328	1.82178
Telomere length	GCST90001800_buildGRCh37.tsv.gz	GCST90001800_buildGRCh37.tsv.gz	Telomere length	Inverse variance weighted	146	0.255997	0.0951048	0.00710801	0.0695921	0.442403	1.29175	1.07207	1.55644
Telomere length	GCST90001800_buildGRCh37.tsv.gz	GCST90001800_buildGRCh37.tsv.gz	Telomere length	Simple mode	146	0.0272063	0.327116	0.933831	-0.613942	0.668354	1.02758	0.541213	1.95102
Telomere length	GCST90001800_buildGRCh37.tsv.gz	GCST90001800_buildGRCh37.tsv.gz	Telomere length	Weighted mode	146	0.254255	0.19794	0.201014	-0.133708	0.642219	1.2895	0.874845	1.90069
Telomere length	GCST90001799_buildGRCh37.tsv.gz	GCST90001799_buildGRCh37.tsv.gz	Telomere length	MR Egger	145	-0.0270963	0.219464	0.901912	-0.457247	0.403054	0.973268	0.633024	1.49639
Telomere length	GCST90001799_buildGRCh37.tsv.gz	GCST90001799_buildGRCh37.tsv.gz	Telomere length	Weighted median	145	0.215729	0.202481	0.286681	-0.181133	0.612592	1.24077	0.834324	1.84521
Telomere length	GCST90001799_buildGRCh37.tsv.gz	GCST90001799_buildGRCh37.tsv.gz	Telomere length	Inverse variance weighted	145	0.1425	0.128877	0.268855	-0.110099	0.395099	1.15315	0.895745	1.48453
Telomere length	GCST90001799_buildGRCh37.tsv.gz	GCST90001799_buildGRCh37.tsv.gz	Telomere length	Simple mode	145	0.235259	0.42775	0.583177	-0.60313	1.07365	1.26524	0.547096	2.92604
Telomere length	GCST90001799_buildGRCh37.tsv.gz	GCST90001799_buildGRCh37.tsv.gz	Telomere length	Weighted mode	145	0.275617	0.22689	0.226444	-0.169086	0.720321	1.31734	0.844436	2.05509
Telomere length	GCST90001798_buildGRCh37.tsv.gz	GCST90001798_buildGRCh37.tsv.gz	Telomere length	MR Egger	146	-0.233254	0.160861	0.149224	-0.548543	0.082034	0.791952	0.577791	1.08549
Telomere length	GCST90001798_buildGRCh37.tsv.gz	GCST90001798_buildGRCh37.tsv.gz	Telomere length	Weighted median	146	-0.00830128	0.154484	0.957146	-0.31109	0.294487	0.991733	0.732648	1.34244
Telomere length	GCST90001798_buildGRCh37.tsv.gz	GCST90001798_buildGRCh37.tsv.gz	Telomere length	Inverse variance weighted	146	0.0900665	0.0970439	0.353355	-0.10014	0.280273	1.09425	0.904711	1.32349
Telomere length	GCST90001798_buildGRCh37.tsv.gz	GCST90001798_buildGRCh37.tsv.gz	Telomere length	Simple mode	146	0.180985	0.313306	0.564387	-0.433094	0.795065	1.1984	0.648499	2.21458
Telomere length	GCST90001798_buildGRCh37.tsv.gz	GCST90001798_buildGRCh37.tsv.gz	Telomere length	Weighted mode	146	0.0145112	0.166956	0.930858	-0.312723	0.341745	1.01462	0.731452	1.4074
Telomere length	GCST90001797_buildGRCh37.tsv.gz	GCST90001797_buildGRCh37.tsv.gz	Telomere length	MR Egger	146	0.0658388	0.150069	0.661519	-0.228296	0.359973	1.06805	0.795889	1.43329
Telomere length	GCST90001797_buildGRCh37.tsv.gz	GCST90001797_buildGRCh37.tsv.gz	Telomere length	Weighted median	146	0.135964	0.137237	0.321822	-0.133022	0.404949	1.14564	0.875446	1.49923
Telomere length	GCST90001797_buildGRCh37.tsv.gz	GCST90001797_buildGRCh37.tsv.gz	Telomere length	Inverse variance weighted	146	0.0704316	0.0887378	0.427367	-0.103494	0.244358	1.07297	0.901681	1.2768
Telomere length	GCST90001797_buildGRCh37.tsv.gz	GCST90001797_buildGRCh37.tsv.gz	Telomere length	Simple mode	146	0.269728	0.296397	0.364322	-0.311211	0.850666	1.30961	0.732559	2.34121
Telomere length	GCST90001797_buildGRCh37.tsv.gz	GCST90001797_buildGRCh37.tsv.gz	Telomere length	Weighted mode	146	0.0856372	0.158806	0.590537	-0.225623	0.396897	1.08941	0.798019	1.4872
Telomere length	GCST90001796_buildGRCh37.tsv.gz	GCST90001796_buildGRCh37.tsv.gz	Telomere length	MR Egger	146	-0.11427	0.152017	0.453462	-0.412223	0.183683	0.892017	0.662177	1.20163
Telomere length	GCST90001796_buildGRCh37.tsv.gz	GCST90001796_buildGRCh37.tsv.gz	Telomere length	Weighted median	146	0.0365842	0.141767	0.796362	-0.241279	0.314448	1.03726	0.785622	1.3695
Telomere length	GCST90001796_buildGRCh37.tsv.gz	GCST90001796_buildGRCh37.tsv.gz	Telomere length	Inverse variance weighted	146	0.0205373	0.0900138	0.819524	-0.15589	0.196964	1.02075	0.855654	1.2177
Telomere length	GCST90001796_buildGRCh37.tsv.gz	GCST90001796_buildGRCh37.tsv.gz	Telomere length	Simple mode	146	0.0901117	0.285761	0.752958	-0.46998	0.650204	1.0943	0.625015	1.91593
Telomere length	GCST90001796_buildGRCh37.tsv.gz	GCST90001796_buildGRCh37.tsv.gz	Telomere length	Weighted mode	146	0.0901117	0.159505	0.572984	-0.222518	0.402742	1.0943	0.8005	1.49592
Telomere length	GCST90001795_buildGRCh37.tsv.gz	GCST90001795_buildGRCh37.tsv.gz	Telomere length	MR Egger	146	-0.118566	0.169056	0.484221	-0.449916	0.212784	0.888193	0.637681	1.23712
Telomere length	GCST90001795_buildGRCh37.tsv.gz	GCST90001795_buildGRCh37.tsv.gz	Telomere length	Weighted median	146	0.129672	0.146572	0.376317	-0.157608	0.416953	1.13846	0.854184	1.51733
Telomere length	GCST90001795_buildGRCh37.tsv.gz	GCST90001795_buildGRCh37.tsv.gz	Telomere length	Inverse variance weighted	146	0.0200399	0.100121	0.841357	-0.176197	0.216276	1.02024	0.838453	1.24145
Telomere length	GCST90001795_buildGRCh37.tsv.gz	GCST90001795_buildGRCh37.tsv.gz	Telomere length	Simple mode	146	0.0807829	0.272493	0.767304	-0.453304	0.61487	1.08414	0.635525	1.84942
Telomere length	GCST90001795_buildGRCh37.tsv.gz	GCST90001795_buildGRCh37.tsv.gz	Telomere length	Weighted mode	146	0.0807829	0.1512	0.593968	-0.21557	0.377135	1.08414	0.806082	1.4581
Telomere length	GCST90001794_buildGRCh37.tsv.gz	GCST90001794_buildGRCh37.tsv.gz	Telomere length	MR Egger	146	0.237382	0.164954	0.152298	-0.0859277	0.560693	1.26793	0.917661	1.75189
Telomere length	GCST90001794_buildGRCh37.tsv.gz	GCST90001794_buildGRCh37.tsv.gz	Telomere length	Weighted median	146	0.199248	0.149149	0.181583	-0.0930844	0.491581	1.22048	0.911117	1.6349
Telomere length	GCST90001794_buildGRCh37.tsv.gz	GCST90001794_buildGRCh37.tsv.gz	Telomere length	Inverse variance weighted	146	0.26237	0.0974175	0.00707589	0.0714315	0.453308	1.30001	1.07404	1.57351
Telomere length	GCST90001794_buildGRCh37.tsv.gz	GCST90001794_buildGRCh37.tsv.gz	Telomere length	Simple mode	146	0.258105	0.264197	0.330225	-0.259721	0.775932	1.29448	0.771267	2.17262
Telomere length	GCST90001794_buildGRCh37.tsv.gz	GCST90001794_buildGRCh37.tsv.gz	Telomere length	Weighted mode	146	0.258105	0.159003	0.106704	-0.0535414	0.569752	1.29448	0.947867	1.76783
Telomere length	GCST90001793_buildGRCh37.tsv.gz	GCST90001793_buildGRCh37.tsv.gz	Telomere length	MR Egger	146	-0.0580687	0.15331	0.70542	-0.358557	0.24242	0.943585	0.698684	1.27433
Telomere length	GCST90001793_buildGRCh37.tsv.gz	GCST90001793_buildGRCh37.tsv.gz	Telomere length	Weighted median	146	0.155572	0.144243	0.280792	-0.127144	0.438288	1.16833	0.880607	1.55005
Telomere length	GCST90001793_buildGRCh37.tsv.gz	GCST90001793_buildGRCh37.tsv.gz	Telomere length	Inverse variance weighted	146	0.0942075	0.0908445	0.299727	-0.0838477	0.272263	1.09879	0.919571	1.31293
Telomere length	GCST90001793_buildGRCh37.tsv.gz	GCST90001793_buildGRCh37.tsv.gz	Telomere length	Simple mode	146	-0.2598	0.265281	0.329044	-0.779751	0.260151	0.771206	0.45852	1.29713
Telomere length	GCST90001793_buildGRCh37.tsv.gz	GCST90001793_buildGRCh37.tsv.gz	Telomere length	Weighted mode	146	0.150054	0.137695	0.277627	-0.119828	0.419936	1.1619	0.887073	1.52186
Telomere length	GCST90001792_buildGRCh37.tsv.gz	GCST90001792_buildGRCh37.tsv.gz	Telomere length	MR Egger	146	0.125722	0.162385	0.440068	-0.192552	0.443996	1.13397	0.824851	1.55892
Telomere length	GCST90001792_buildGRCh37.tsv.gz	GCST90001792_buildGRCh37.tsv.gz	Telomere length	Weighted median	146	0.241895	0.148701	0.103795	-0.0495581	0.533348	1.27366	0.95165	1.70463
Telomere length	GCST90001792_buildGRCh37.tsv.gz	GCST90001792_buildGRCh37.tsv.gz	Telomere length	Inverse variance weighted	146	0.151766	0.0958955	0.113509	-0.0361895	0.339721	1.16389	0.964458	1.40456
Telomere length	GCST90001792_buildGRCh37.tsv.gz	GCST90001792_buildGRCh37.tsv.gz	Telomere length	Simple mode	146	0.149713	0.279414	0.592909	-0.397937	0.697364	1.1615	0.671704	2.00845
Telomere length	GCST90001792_buildGRCh37.tsv.gz	GCST90001792_buildGRCh37.tsv.gz	Telomere length	Weighted mode	146	0.239815	0.155087	0.124205	-0.0641552	0.543785	1.27101	0.937859	1.72251
Telomere length	GCST90001791_buildGRCh37.tsv.gz	GCST90001791_buildGRCh37.tsv.gz	Telomere length	MR Egger	146	-0.104506	0.166464	0.53113	-0.430776	0.221764	0.900769	0.650004	1.24828
Telomere length	GCST90001791_buildGRCh37.tsv.gz	GCST90001791_buildGRCh37.tsv.gz	Telomere length	Weighted median	146	0.0501406	0.140075	0.720377	-0.224406	0.324687	1.05142	0.79899	1.3836
Telomere length	GCST90001791_buildGRCh37.tsv.gz	GCST90001791_buildGRCh37.tsv.gz	Telomere length	Inverse variance weighted	146	0.157908	0.0995804	0.1128	-0.0372696	0.353086	1.17106	0.963416	1.42345
Telomere length	GCST90001791_buildGRCh37.tsv.gz	GCST90001791_buildGRCh37.tsv.gz	Telomere length	Simple mode	146	-0.113374	0.275783	0.681607	-0.653909	0.427161	0.892816	0.520009	1.5329
Telomere length	GCST90001791_buildGRCh37.tsv.gz	GCST90001791_buildGRCh37.tsv.gz	Telomere length	Weighted mode	146	0.0598585	0.152624	0.695489	-0.239284	0.359001	1.06169	0.787191	1.4319
Telomere length	GCST90001790_buildGRCh37.tsv.gz	GCST90001790_buildGRCh37.tsv.gz	Telomere length	MR Egger	146	0.0734518	0.154021	0.63416	-0.22843	0.375333	1.07622	0.795782	1.45548
Telomere length	GCST90001790_buildGRCh37.tsv.gz	GCST90001790_buildGRCh37.tsv.gz	Telomere length	Weighted median	146	0.254404	0.147837	0.0852798	-0.0353567	0.544165	1.28969	0.965261	1.72317
Telomere length	GCST90001790_buildGRCh37.tsv.gz	GCST90001790_buildGRCh37.tsv.gz	Telomere length	Inverse variance weighted	146	0.164496	0.0911162	0.0710211	-0.0140918	0.343084	1.1788	0.986007	1.40929
Telomere length	GCST90001790_buildGRCh37.tsv.gz	GCST90001790_buildGRCh37.tsv.gz	Telomere length	Simple mode	146	0.0508657	0.293339	0.862577	-0.524078	0.625809	1.05218	0.592101	1.86976
Telomere length	GCST90001790_buildGRCh37.tsv.gz	GCST90001790_buildGRCh37.tsv.gz	Telomere length	Weighted mode	146	0.224988	0.145267	0.123613	-0.0597357	0.509711	1.25231	0.942013	1.66481
Telomere length	GCST90001789_buildGRCh37.tsv.gz	GCST90001789_buildGRCh37.tsv.gz	Telomere length	MR Egger	146	-0.0962872	0.151099	0.524977	-0.392441	0.199867	0.908203	0.675406	1.22124
Telomere length	GCST90001789_buildGRCh37.tsv.gz	GCST90001789_buildGRCh37.tsv.gz	Telomere length	Weighted median	146	0.123574	0.138396	0.371912	-0.147683	0.39483	1.13153	0.862705	1.48413
Telomere length	GCST90001789_buildGRCh37.tsv.gz	GCST90001789_buildGRCh37.tsv.gz	Telomere length	Inverse variance weighted	146	0.0872332	0.0895295	0.329882	-0.0882445	0.262711	1.09115	0.915537	1.30045
Telomere length	GCST90001789_buildGRCh37.tsv.gz	GCST90001789_buildGRCh37.tsv.gz	Telomere length	Simple mode	146	-0.0319828	0.26985	0.905819	-0.56089	0.496924	0.968523	0.570701	1.64366
Telomere length	GCST90001789_buildGRCh37.tsv.gz	GCST90001789_buildGRCh37.tsv.gz	Telomere length	Weighted mode	146	0.0942172	0.142991	0.511002	-0.186045	0.374479	1.0988	0.830237	1.45423
Telomere length	GCST90001788_buildGRCh37.tsv.gz	GCST90001788_buildGRCh37.tsv.gz	Telomere length	MR Egger	146	0.0843846	0.152793	0.581613	-0.21509	0.383859	1.08805	0.806469	1.46794
Telomere length	GCST90001788_buildGRCh37.tsv.gz	GCST90001788_buildGRCh37.tsv.gz	Telomere length	Weighted median	146	0.173578	0.142609	0.223544	-0.105936	0.453092	1.18955	0.899482	1.57317
Telomere length	GCST90001788_buildGRCh37.tsv.gz	GCST90001788_buildGRCh37.tsv.gz	Telomere length	Inverse variance weighted	146	0.0698574	0.0903909	0.439619	-0.107309	0.247024	1.07236	0.898248	1.28021
Telomere length	GCST90001788_buildGRCh37.tsv.gz	GCST90001788_buildGRCh37.tsv.gz	Telomere length	Simple mode	146	0.0261363	0.283323	0.926627	-0.529176	0.581449	1.02648	0.58909	1.78863
Telomere length	GCST90001788_buildGRCh37.tsv.gz	GCST90001788_buildGRCh37.tsv.gz	Telomere length	Weighted mode	146	0.146787	0.144402	0.311078	-0.136242	0.429816	1.15811	0.872632	1.53697
Telomere length	GCST90001787_buildGRCh37.tsv.gz	GCST90001787_buildGRCh37.tsv.gz	Telomere length	MR Egger	146	-0.133879	0.153326	0.384025	-0.434397	0.166639	0.874696	0.647655	1.18133
Telomere length	GCST90001787_buildGRCh37.tsv.gz	GCST90001787_buildGRCh37.tsv.gz	Telomere length	Weighted median	146	0.133733	0.137783	0.331745	-0.136322	0.403787	1.14309	0.872562	1.49749
Telomere length	GCST90001787_buildGRCh37.tsv.gz	GCST90001787_buildGRCh37.tsv.gz	Telomere length	Inverse variance weighted	146	0.0713431	0.090834	0.432206	-0.106691	0.249378	1.07395	0.898803	1.28323
Telomere length	GCST90001787_buildGRCh37.tsv.gz	GCST90001787_buildGRCh37.tsv.gz	Telomere length	Simple mode	146	-0.092737	0.237301	0.696519	-0.557846	0.372372	0.911433	0.572441	1.45117
Telomere length	GCST90001787_buildGRCh37.tsv.gz	GCST90001787_buildGRCh37.tsv.gz	Telomere length	Weighted mode	146	0.0661957	0.139207	0.635131	-0.206649	0.339041	1.06844	0.813305	1.4036
Telomere length	GCST90001786_buildGRCh37.tsv.gz	GCST90001786_buildGRCh37.tsv.gz	Telomere length	MR Egger	146	-0.270363	0.153238	0.0797963	-0.570711	0.0299837	0.763102	0.565124	1.03044
Telomere length	GCST90001786_buildGRCh37.tsv.gz	GCST90001786_buildGRCh37.tsv.gz	Telomere length	Weighted median	146	-0.0811712	0.15729	0.605811	-0.389459	0.227117	0.922036	0.677423	1.25498
Telomere length	GCST90001786_buildGRCh37.tsv.gz	GCST90001786_buildGRCh37.tsv.gz	Telomere length	Inverse variance weighted	146	-0.0590069	0.0907795	0.515691	-0.236935	0.118921	0.9427	0.789043	1.12628
Telomere length	GCST90001786_buildGRCh37.tsv.gz	GCST90001786_buildGRCh37.tsv.gz	Telomere length	Simple mode	146	0.213917	0.279246	0.44489	-0.333405	0.76124	1.23852	0.71648	2.14093
Telomere length	GCST90001786_buildGRCh37.tsv.gz	GCST90001786_buildGRCh37.tsv.gz	Telomere length	Weighted mode	146	-0.163107	0.14434	0.260331	-0.446013	0.119798	0.8495	0.640175	1.12727
Telomere length	GCST90001785_buildGRCh37.tsv.gz	GCST90001785_buildGRCh37.tsv.gz	Telomere length	MR Egger	146	-0.197614	0.154667	0.203422	-0.500762	0.105534	0.820687	0.606069	1.1113
Telomere length	GCST90001785_buildGRCh37.tsv.gz	GCST90001785_buildGRCh37.tsv.gz	Telomere length	Weighted median	146	-0.0499056	0.147908	0.735807	-0.339804	0.239993	0.951319	0.71191	1.27124
Telomere length	GCST90001785_buildGRCh37.tsv.gz	GCST90001785_buildGRCh37.tsv.gz	Telomere length	Inverse variance weighted	146	-0.0209988	0.0916058	0.81869	-0.200546	0.158549	0.97922	0.818284	1.17181
Telomere length	GCST90001785_buildGRCh37.tsv.gz	GCST90001785_buildGRCh37.tsv.gz	Telomere length	Simple mode	146	-0.11874	0.292054	0.684924	-0.691166	0.453685	0.888039	0.500992	1.5741
Telomere length	GCST90001785_buildGRCh37.tsv.gz	GCST90001785_buildGRCh37.tsv.gz	Telomere length	Weighted mode	146	-0.150444	0.157561	0.341253	-0.459263	0.158375	0.860326	0.631749	1.17161
Telomere length	GCST90001784_buildGRCh37.tsv.gz	GCST90001784_buildGRCh37.tsv.gz	Telomere length	MR Egger	146	0.146975	0.15919	0.357413	-0.165038	0.458988	1.15832	0.847861	1.58247
Telomere length	GCST90001784_buildGRCh37.tsv.gz	GCST90001784_buildGRCh37.tsv.gz	Telomere length	Weighted median	146	0.196065	0.143273	0.171166	-0.0847512	0.476881	1.21661	0.918741	1.61104
Telomere length	GCST90001784_buildGRCh37.tsv.gz	GCST90001784_buildGRCh37.tsv.gz	Telomere length	Inverse variance weighted	146	0.236795	0.0941623	0.0119115	0.0522372	0.421353	1.26718	1.05363	1.52402
Telomere length	GCST90001784_buildGRCh37.tsv.gz	GCST90001784_buildGRCh37.tsv.gz	Telomere length	Simple mode	146	0.196853	0.283255	0.488188	-0.358327	0.752032	1.21756	0.698845	2.12131
Telomere length	GCST90001784_buildGRCh37.tsv.gz	GCST90001784_buildGRCh37.tsv.gz	Telomere length	Weighted mode	146	0.253411	0.150963	0.0953771	-0.0424757	0.549298	1.28841	0.958414	1.73204
Telomere length	GCST90001783_buildGRCh37.tsv.gz	GCST90001783_buildGRCh37.tsv.gz	Telomere length	MR Egger	146	-0.190399	0.161772	0.241155	-0.507473	0.126675	0.826629	0.602015	1.13505
Telomere length	GCST90001783_buildGRCh37.tsv.gz	GCST90001783_buildGRCh37.tsv.gz	Telomere length	Weighted median	146	0.0591403	0.149863	0.693117	-0.234591	0.352872	1.06092	0.790894	1.42315
Telomere length	GCST90001783_buildGRCh37.tsv.gz	GCST90001783_buildGRCh37.tsv.gz	Telomere length	Inverse variance weighted	146	0.0475355	0.0965797	0.622585	-0.141761	0.236832	1.04868	0.867829	1.26723
Telomere length	GCST90001783_buildGRCh37.tsv.gz	GCST90001783_buildGRCh37.tsv.gz	Telomere length	Simple mode	146	-0.00821386	0.256199	0.974468	-0.510363	0.493935	0.99182	0.600278	1.63875
Telomere length	GCST90001783_buildGRCh37.tsv.gz	GCST90001783_buildGRCh37.tsv.gz	Telomere length	Weighted mode	146	-0.00821386	0.158877	0.958839	-0.319612	0.303185	0.99182	0.726431	1.35416
Telomere length	GCST90001782_buildGRCh37.tsv.gz	GCST90001782_buildGRCh37.tsv.gz	Telomere length	MR Egger	145	0.046302	0.230075	0.840791	-0.404646	0.49725	1.04739	0.667213	1.64419
Telomere length	GCST90001782_buildGRCh37.tsv.gz	GCST90001782_buildGRCh37.tsv.gz	Telomere length	Weighted median	145	0.352112	0.205696	0.086932	-0.051052	0.755276	1.42207	0.950229	2.1282
Telomere length	GCST90001782_buildGRCh37.tsv.gz	GCST90001782_buildGRCh37.tsv.gz	Telomere length	Inverse variance weighted	145	0.237079	0.13536	0.0798645	-0.0282261	0.502384	1.26754	0.972168	1.65266
Telomere length	GCST90001782_buildGRCh37.tsv.gz	GCST90001782_buildGRCh37.tsv.gz	Telomere length	Simple mode	145	0.522748	0.4224	0.217892	-0.305157	1.35065	1.68666	0.737008	3.85994
Telomere length	GCST90001782_buildGRCh37.tsv.gz	GCST90001782_buildGRCh37.tsv.gz	Telomere length	Weighted mode	145	0.407979	0.226328	0.0735421	-0.0356236	0.851582	1.50378	0.965003	2.34335
Telomere length	GCST90001781_buildGRCh37.tsv.gz	GCST90001781_buildGRCh37.tsv.gz	Telomere length	MR Egger	145	-0.111763	0.215689	0.605142	-0.534514	0.310987	0.894256	0.585954	1.36477
Telomere length	GCST90001781_buildGRCh37.tsv.gz	GCST90001781_buildGRCh37.tsv.gz	Telomere length	Weighted median	145	0.18182	0.205648	0.376624	-0.22125	0.584889	1.1994	0.801517	1.79479
Telomere length	GCST90001781_buildGRCh37.tsv.gz	GCST90001781_buildGRCh37.tsv.gz	Telomere length	Inverse variance weighted	145	0.24095	0.127988	0.0597561	-0.00990775	0.491807	1.27246	0.990141	1.63527
Telomere length	GCST90001781_buildGRCh37.tsv.gz	GCST90001781_buildGRCh37.tsv.gz	Telomere length	Simple mode	145	0.0462448	0.38847	0.905407	-0.715155	0.807645	1.04733	0.489116	2.24262
Telomere length	GCST90001781_buildGRCh37.tsv.gz	GCST90001781_buildGRCh37.tsv.gz	Telomere length	Weighted mode	145	0.226489	0.21928	0.303393	-0.203299	0.656277	1.25419	0.816034	1.9276
Telomere length	GCST90001780_buildGRCh37.tsv.gz	GCST90001780_buildGRCh37.tsv.gz	Telomere length	MR Egger	146	0.17364	0.153724	0.26054	-0.127658	0.474939	1.18963	0.880154	1.60792
Telomere length	GCST90001780_buildGRCh37.tsv.gz	GCST90001780_buildGRCh37.tsv.gz	Telomere length	Weighted median	146	0.169188	0.155997	0.278119	-0.136567	0.474942	1.18434	0.872348	1.60792
Telomere length	GCST90001780_buildGRCh37.tsv.gz	GCST90001780_buildGRCh37.tsv.gz	Telomere length	Inverse variance weighted	146	0.25269	0.0910995	0.00554096	0.0741347	0.431245	1.28748	1.07695	1.53917
Telomere length	GCST90001780_buildGRCh37.tsv.gz	GCST90001780_buildGRCh37.tsv.gz	Telomere length	Simple mode	146	0.125929	0.312453	0.687518	-0.486479	0.738336	1.1342	0.614787	2.09245
Telomere length	GCST90001780_buildGRCh37.tsv.gz	GCST90001780_buildGRCh37.tsv.gz	Telomere length	Weighted mode	146	0.199868	0.176872	0.260337	-0.146802	0.546538	1.22124	0.863465	1.72726
Telomere length	GCST90001779_buildGRCh37.tsv.gz	GCST90001779_buildGRCh37.tsv.gz	Telomere length	MR Egger	146	-0.0110827	0.159288	0.944627	-0.323288	0.301122	0.988978	0.723765	1.35137
Telomere length	GCST90001779_buildGRCh37.tsv.gz	GCST90001779_buildGRCh37.tsv.gz	Telomere length	Weighted median	146	0.195215	0.146505	0.182703	-0.0919352	0.482365	1.21557	0.912164	1.6199
Telomere length	GCST90001779_buildGRCh37.tsv.gz	GCST90001779_buildGRCh37.tsv.gz	Telomere length	Inverse variance weighted	146	0.204487	0.0949648	0.0312958	0.0183559	0.390618	1.2269	1.01853	1.47789
Telomere length	GCST90001779_buildGRCh37.tsv.gz	GCST90001779_buildGRCh37.tsv.gz	Telomere length	Simple mode	146	0.0733358	0.267313	0.784211	-0.450598	0.59727	1.07609	0.637247	1.81715
Telomere length	GCST90001779_buildGRCh37.tsv.gz	GCST90001779_buildGRCh37.tsv.gz	Telomere length	Weighted mode	146	0.168123	0.143591	0.243582	-0.113315	0.449561	1.18308	0.892869	1.56762
Telomere length	GCST90001778_buildGRCh37.tsv.gz	GCST90001778_buildGRCh37.tsv.gz	Telomere length	MR Egger	146	0.101867	0.162724	0.532298	-0.217072	0.420807	1.10724	0.804872	1.52319
Telomere length	GCST90001778_buildGRCh37.tsv.gz	GCST90001778_buildGRCh37.tsv.gz	Telomere length	Weighted median	146	0.329326	0.146601	0.0246779	0.0419878	0.616665	1.39003	1.04288	1.85274
Telomere length	GCST90001778_buildGRCh37.tsv.gz	GCST90001778_buildGRCh37.tsv.gz	Telomere length	Inverse variance weighted	146	0.184467	0.0962194	0.0552194	-0.00412341	0.373057	1.20258	0.995885	1.45217
Telomere length	GCST90001778_buildGRCh37.tsv.gz	GCST90001778_buildGRCh37.tsv.gz	Telomere length	Simple mode	146	0.261022	0.302962	0.390348	-0.332783	0.854827	1.29826	0.716926	2.35097
Telomere length	GCST90001778_buildGRCh37.tsv.gz	GCST90001778_buildGRCh37.tsv.gz	Telomere length	Weighted mode	146	0.346166	0.154056	0.0261497	0.0442155	0.648116	1.41364	1.04521	1.91193
Telomere length	GCST90001777_buildGRCh37.tsv.gz	GCST90001777_buildGRCh37.tsv.gz	Telomere length	MR Egger	146	0.0605636	0.15463	0.695884	-0.242512	0.363639	1.06244	0.784654	1.43855
Telomere length	GCST90001777_buildGRCh37.tsv.gz	GCST90001777_buildGRCh37.tsv.gz	Telomere length	Weighted median	146	0.272331	0.147212	0.064325	-0.016205	0.560867	1.31302	0.983926	1.75219
Telomere length	GCST90001777_buildGRCh37.tsv.gz	GCST90001777_buildGRCh37.tsv.gz	Telomere length	Inverse variance weighted	146	0.156114	0.0915009	0.0879811	-0.023228	0.335456	1.16896	0.97704	1.39858
Telomere length	GCST90001777_buildGRCh37.tsv.gz	GCST90001777_buildGRCh37.tsv.gz	Telomere length	Simple mode	146	-0.0150151	0.277633	0.956944	-0.559177	0.529146	0.985097	0.57168	1.69748
Telomere length	GCST90001777_buildGRCh37.tsv.gz	GCST90001777_buildGRCh37.tsv.gz	Telomere length	Weighted mode	146	0.22295	0.15563	0.154135	-0.0820847	0.527984	1.24976	0.921194	1.69551
Telomere length	GCST90001776_buildGRCh37.tsv.gz	GCST90001776_buildGRCh37.tsv.gz	Telomere length	MR Egger	146	-0.00755511	0.168829	0.964368	-0.33846	0.323349	0.992473	0.712868	1.38175
Telomere length	GCST90001776_buildGRCh37.tsv.gz	GCST90001776_buildGRCh37.tsv.gz	Telomere length	Weighted median	146	0.0141138	0.144385	0.92213	-0.26888	0.297108	1.01421	0.764235	1.34596
Telomere length	GCST90001776_buildGRCh37.tsv.gz	GCST90001776_buildGRCh37.tsv.gz	Telomere length	Inverse variance weighted	146	0.0516741	0.0995727	0.603789	-0.143488	0.246837	1.05303	0.866331	1.27997
Telomere length	GCST90001776_buildGRCh37.tsv.gz	GCST90001776_buildGRCh37.tsv.gz	Telomere length	Simple mode	146	-0.144458	0.29294	0.622666	-0.71862	0.429704	0.865491	0.487425	1.5368
Telomere length	GCST90001776_buildGRCh37.tsv.gz	GCST90001776_buildGRCh37.tsv.gz	Telomere length	Weighted mode	146	-0.00564758	0.145839	0.969163	-0.291491	0.280196	0.994368	0.747149	1.32339
Telomere length	GCST90001775_buildGRCh37.tsv.gz	GCST90001775_buildGRCh37.tsv.gz	Telomere length	MR Egger	146	0.159723	0.167635	0.342289	-0.168843	0.488288	1.17319	0.844642	1.62952
Telomere length	GCST90001775_buildGRCh37.tsv.gz	GCST90001775_buildGRCh37.tsv.gz	Telomere length	Weighted median	146	0.178693	0.147843	0.226791	-0.111079	0.468465	1.19565	0.894868	1.59754
Telomere length	GCST90001775_buildGRCh37.tsv.gz	GCST90001775_buildGRCh37.tsv.gz	Telomere length	Inverse variance weighted	146	0.212775	0.0990463	0.0316948	0.0186444	0.406906	1.23711	1.01882	1.50216
Telomere length	GCST90001775_buildGRCh37.tsv.gz	GCST90001775_buildGRCh37.tsv.gz	Telomere length	Simple mode	146	0.130821	0.280965	0.64219	-0.41987	0.681512	1.13976	0.657133	1.97686
Telomere length	GCST90001775_buildGRCh37.tsv.gz	GCST90001775_buildGRCh37.tsv.gz	Telomere length	Weighted mode	146	0.225098	0.14684	0.127467	-0.0627078	0.512903	1.25245	0.939218	1.67013
Telomere length	GCST90001774_buildGRCh37.tsv.gz	GCST90001774_buildGRCh37.tsv.gz	Telomere length	MR Egger	146	0.061998	0.159985	0.69894	-0.251572	0.375568	1.06396	0.777577	1.45582
Telomere length	GCST90001774_buildGRCh37.tsv.gz	GCST90001774_buildGRCh37.tsv.gz	Telomere length	Weighted median	146	0.204579	0.153699	0.183177	-0.0966714	0.50583	1.22701	0.907854	1.65836
Telomere length	GCST90001774_buildGRCh37.tsv.gz	GCST90001774_buildGRCh37.tsv.gz	Telomere length	Inverse variance weighted	146	0.179508	0.0947033	0.0580296	-0.00611082	0.365126	1.19663	0.993908	1.4407
Telomere length	GCST90001774_buildGRCh37.tsv.gz	GCST90001774_buildGRCh37.tsv.gz	Telomere length	Simple mode	146	0.254379	0.286982	0.376873	-0.308105	0.816863	1.28966	0.734838	2.26339
Telomere length	GCST90001774_buildGRCh37.tsv.gz	GCST90001774_buildGRCh37.tsv.gz	Telomere length	Weighted mode	146	0.154054	0.168554	0.362247	-0.176311	0.484419	1.16655	0.838357	1.62323
Telomere length	GCST90001773_buildGRCh37.tsv.gz	GCST90001773_buildGRCh37.tsv.gz	Telomere length	MR Egger	146	0.26659	0.172361	0.124131	-0.0712371	0.604418	1.30551	0.931241	1.83019
Telomere length	GCST90001773_buildGRCh37.tsv.gz	GCST90001773_buildGRCh37.tsv.gz	Telomere length	Weighted median	146	0.183158	0.149388	0.220176	-0.109642	0.475959	1.201	0.896155	1.60956
Telomere length	GCST90001773_buildGRCh37.tsv.gz	GCST90001773_buildGRCh37.tsv.gz	Telomere length	Inverse variance weighted	146	0.185607	0.101882	0.0684868	-0.014081	0.385295	1.20395	0.986018	1.47005
Telomere length	GCST90001773_buildGRCh37.tsv.gz	GCST90001773_buildGRCh37.tsv.gz	Telomere length	Simple mode	146	0.219628	0.288311	0.447433	-0.345463	0.784718	1.24561	0.707893	2.19179
Telomere length	GCST90001773_buildGRCh37.tsv.gz	GCST90001773_buildGRCh37.tsv.gz	Telomere length	Weighted mode	146	0.337912	0.150334	0.0261023	0.0432562	0.632567	1.40202	1.04421	1.88244
Telomere length	GCST90001772_buildGRCh37.tsv.gz	GCST90001772_buildGRCh37.tsv.gz	Telomere length	MR Egger	146	0.228341	0.159243	0.153765	-0.0837757	0.540458	1.25651	0.919638	1.71679
Telomere length	GCST90001772_buildGRCh37.tsv.gz	GCST90001772_buildGRCh37.tsv.gz	Telomere length	Weighted median	146	0.24065	0.14474	0.0963847	-0.04304	0.524341	1.27208	0.957873	1.68934
Telomere length	GCST90001772_buildGRCh37.tsv.gz	GCST90001772_buildGRCh37.tsv.gz	Telomere length	Inverse variance weighted	146	0.111531	0.0943085	0.23696	-0.0733137	0.296376	1.11799	0.929309	1.34498
Telomere length	GCST90001772_buildGRCh37.tsv.gz	GCST90001772_buildGRCh37.tsv.gz	Telomere length	Simple mode	146	0.197486	0.272595	0.469946	-0.3368	0.731772	1.21834	0.714052	2.07876
Telomere length	GCST90001772_buildGRCh37.tsv.gz	GCST90001772_buildGRCh37.tsv.gz	Telomere length	Weighted mode	146	0.129776	0.161886	0.424068	-0.187521	0.447073	1.13857	0.829012	1.56373
Telomere length	GCST90001771_buildGRCh37.tsv.gz	GCST90001771_buildGRCh37.tsv.gz	Telomere length	MR Egger	146	0.220895	0.158984	0.166851	-0.0907135	0.532503	1.24719	0.913279	1.70319
Telomere length	GCST90001771_buildGRCh37.tsv.gz	GCST90001771_buildGRCh37.tsv.gz	Telomere length	Weighted median	146	0.0705709	0.150381	0.638869	-0.224176	0.365318	1.07312	0.799174	1.44097
Telomere length	GCST90001771_buildGRCh37.tsv.gz	GCST90001771_buildGRCh37.tsv.gz	Telomere length	Inverse variance weighted	146	0.189552	0.093906	0.0435362	0.00549625	0.373608	1.20871	1.00551	1.45297
Telomere length	GCST90001771_buildGRCh37.tsv.gz	GCST90001771_buildGRCh37.tsv.gz	Telomere length	Simple mode	146	-0.11527	0.30034	0.701691	-0.703936	0.473397	0.891126	0.494634	1.60544
Telomere length	GCST90001771_buildGRCh37.tsv.gz	GCST90001771_buildGRCh37.tsv.gz	Telomere length	Weighted mode	146	0.114383	0.168212	0.497592	-0.215313	0.444079	1.12118	0.806289	1.55905
Telomere length	GCST90001770_buildGRCh37.tsv.gz	GCST90001770_buildGRCh37.tsv.gz	Telomere length	MR Egger	146	0.260885	0.167962	0.122561	-0.0683205	0.59009	1.29808	0.933961	1.80415
Telomere length	GCST90001770_buildGRCh37.tsv.gz	GCST90001770_buildGRCh37.tsv.gz	Telomere length	Weighted median	146	0.236046	0.150712	0.1173	-0.0593489	0.531442	1.26623	0.942378	1.70138
Telomere length	GCST90001770_buildGRCh37.tsv.gz	GCST90001770_buildGRCh37.tsv.gz	Telomere length	Inverse variance weighted	146	0.240501	0.0992057	0.0153395	0.0460575	0.434944	1.27189	1.04713	1.54488
Telomere length	GCST90001770_buildGRCh37.tsv.gz	GCST90001770_buildGRCh37.tsv.gz	Telomere length	Simple mode	146	0.143929	0.302021	0.634399	-0.448033	0.73589	1.1548	0.638884	2.08734
Telomere length	GCST90001770_buildGRCh37.tsv.gz	GCST90001770_buildGRCh37.tsv.gz	Telomere length	Weighted mode	146	0.247998	0.179311	0.168774	-0.103452	0.599448	1.28146	0.901719	1.82111
Telomere length	GCST90001769_buildGRCh37.tsv.gz	GCST90001769_buildGRCh37.tsv.gz	Telomere length	MR Egger	146	0.159835	0.17624	0.365966	-0.185595	0.505265	1.17332	0.83061	1.65742
Telomere length	GCST90001769_buildGRCh37.tsv.gz	GCST90001769_buildGRCh37.tsv.gz	Telomere length	Weighted median	146	0.300789	0.149519	0.0442508	0.00773119	0.593846	1.35092	1.00776	1.81094
Telomere length	GCST90001769_buildGRCh37.tsv.gz	GCST90001769_buildGRCh37.tsv.gz	Telomere length	Inverse variance weighted	146	0.16312	0.104029	0.116875	-0.0407763	0.367015	1.17718	0.960044	1.44342
Telomere length	GCST90001769_buildGRCh37.tsv.gz	GCST90001769_buildGRCh37.tsv.gz	Telomere length	Simple mode	146	0.232526	0.29001	0.423989	-0.335894	0.800946	1.26178	0.714699	2.22765
Telomere length	GCST90001769_buildGRCh37.tsv.gz	GCST90001769_buildGRCh37.tsv.gz	Telomere length	Weighted mode	146	0.34496	0.165214	0.0385504	0.0211405	0.66878	1.41193	1.02137	1.95185
Telomere length	GCST90001768_buildGRCh37.tsv.gz	GCST90001768_buildGRCh37.tsv.gz	Telomere length	MR Egger	146	0.241312	0.15401	0.119342	-0.0605475	0.543172	1.27292	0.941249	1.72146
Telomere length	GCST90001768_buildGRCh37.tsv.gz	GCST90001768_buildGRCh37.tsv.gz	Telomere length	Weighted median	146	0.248012	0.149695	0.0975633	-0.04539	0.541415	1.28148	0.955625	1.71844
Telomere length	GCST90001768_buildGRCh37.tsv.gz	GCST90001768_buildGRCh37.tsv.gz	Telomere length	Inverse variance weighted	146	0.24597	0.0912218	0.00700951	0.067175	0.424764	1.27886	1.06948	1.52923
Telomere length	GCST90001768_buildGRCh37.tsv.gz	GCST90001768_buildGRCh37.tsv.gz	Telomere length	Simple mode	146	0.236252	0.266443	0.376715	-0.285977	0.758481	1.26649	0.75128	2.13503
Telomere length	GCST90001768_buildGRCh37.tsv.gz	GCST90001768_buildGRCh37.tsv.gz	Telomere length	Weighted mode	146	0.166512	0.170892	0.331494	-0.168435	0.50146	1.18118	0.844986	1.65113
Telomere length	GCST90001767_buildGRCh37.tsv.gz	GCST90001767_buildGRCh37.tsv.gz	Telomere length	MR Egger	145	-0.374619	0.246385	0.130603	-0.857535	0.108296	0.687551	0.424207	1.11438
Telomere length	GCST90001767_buildGRCh37.tsv.gz	GCST90001767_buildGRCh37.tsv.gz	Telomere length	Weighted median	145	-0.356996	0.217811	0.10121	-0.783906	0.0699144	0.699776	0.456619	1.07242
Telomere length	GCST90001767_buildGRCh37.tsv.gz	GCST90001767_buildGRCh37.tsv.gz	Telomere length	Inverse variance weighted	145	-0.362572	0.144432	0.0120617	-0.645659	-0.0794859	0.695884	0.524317	0.923591
Telomere length	GCST90001767_buildGRCh37.tsv.gz	GCST90001767_buildGRCh37.tsv.gz	Telomere length	Simple mode	145	-0.553148	0.42218	0.192208	-1.38062	0.274325	0.575137	0.251423	1.31564
Telomere length	GCST90001767_buildGRCh37.tsv.gz	GCST90001767_buildGRCh37.tsv.gz	Telomere length	Weighted mode	145	-0.315976	0.208892	0.132566	-0.725404	0.0934528	0.729077	0.484129	1.09796
Telomere length	GCST90001766_buildGRCh37.tsv.gz	GCST90001766_buildGRCh37.tsv.gz	Telomere length	MR Egger	146	0.336313	0.155829	0.0325685	0.0308884	0.641738	1.39978	1.03137	1.89978
Telomere length	GCST90001766_buildGRCh37.tsv.gz	GCST90001766_buildGRCh37.tsv.gz	Telomere length	Weighted median	146	0.200062	0.151391	0.186339	-0.0966653	0.496789	1.22148	0.90786	1.64343
Telomere length	GCST90001766_buildGRCh37.tsv.gz	GCST90001766_buildGRCh37.tsv.gz	Telomere length	Inverse variance weighted	146	0.289689	0.0923332	0.00170436	0.108716	0.470662	1.33601	1.11485	1.60105
Telomere length	GCST90001766_buildGRCh37.tsv.gz	GCST90001766_buildGRCh37.tsv.gz	Telomere length	Simple mode	146	0.109012	0.297	0.714121	-0.473108	0.691131	1.11518	0.623063	1.99597
Telomere length	GCST90001766_buildGRCh37.tsv.gz	GCST90001766_buildGRCh37.tsv.gz	Telomere length	Weighted mode	146	0.183511	0.190242	0.336342	-0.189364	0.556386	1.20143	0.827486	1.74436
Telomere length	GCST90001765_buildGRCh37.tsv.gz	GCST90001765_buildGRCh37.tsv.gz	Telomere length	MR Egger	146	0.180168	0.161157	0.265442	-0.135699	0.496035	1.19742	0.873106	1.6422
Telomere length	GCST90001765_buildGRCh37.tsv.gz	GCST90001765_buildGRCh37.tsv.gz	Telomere length	Weighted median	146	0.250817	0.158496	0.113539	-0.0598346	0.561468	1.28507	0.94192	1.75324
Telomere length	GCST90001765_buildGRCh37.tsv.gz	GCST90001765_buildGRCh37.tsv.gz	Telomere length	Inverse variance weighted	146	0.222026	0.0952081	0.0197002	0.0354184	0.408634	1.2486	1.03605	1.50476
Telomere length	GCST90001765_buildGRCh37.tsv.gz	GCST90001765_buildGRCh37.tsv.gz	Telomere length	Simple mode	146	0.322753	0.332644	0.333529	-0.329228	0.974735	1.38092	0.719479	2.65046
Telomere length	GCST90001765_buildGRCh37.tsv.gz	GCST90001765_buildGRCh37.tsv.gz	Telomere length	Weighted mode	146	0.369642	0.174766	0.0361344	0.0271	0.712183	1.44722	1.02747	2.03844
Telomere length	GCST90001764_buildGRCh37.tsv.gz	GCST90001764_buildGRCh37.tsv.gz	Telomere length	MR Egger	146	0.199871	0.159196	0.211329	-0.112153	0.511895	1.22125	0.893908	1.66845
Telomere length	GCST90001764_buildGRCh37.tsv.gz	GCST90001764_buildGRCh37.tsv.gz	Telomere length	Weighted median	146	0.34029	0.144958	0.0188998	0.0561716	0.624408	1.40535	1.05778	1.86714
Telomere length	GCST90001764_buildGRCh37.tsv.gz	GCST90001764_buildGRCh37.tsv.gz	Telomere length	Inverse variance weighted	146	0.157807	0.0940482	0.0933602	-0.0265279	0.342141	1.17094	0.973821	1.40796
Telomere length	GCST90001764_buildGRCh37.tsv.gz	GCST90001764_buildGRCh37.tsv.gz	Telomere length	Simple mode	146	0.559348	0.313345	0.0763383	-0.0548091	1.1735	1.74953	0.946666	3.2333
Telomere length	GCST90001764_buildGRCh37.tsv.gz	GCST90001764_buildGRCh37.tsv.gz	Telomere length	Weighted mode	146	0.350814	0.151755	0.0222019	0.0533744	0.648254	1.42022	1.05482	1.9122
Telomere length	GCST90001763_buildGRCh37.tsv.gz	GCST90001763_buildGRCh37.tsv.gz	Telomere length	MR Egger	146	-0.0449197	0.158815	0.777703	-0.356196	0.266357	0.956074	0.700335	1.3052
Telomere length	GCST90001763_buildGRCh37.tsv.gz	GCST90001763_buildGRCh37.tsv.gz	Telomere length	Weighted median	146	0.0263924	0.143308	0.853883	-0.254491	0.307276	1.02674	0.775311	1.35972
Telomere length	GCST90001763_buildGRCh37.tsv.gz	GCST90001763_buildGRCh37.tsv.gz	Telomere length	Inverse variance weighted	146	0.095045	0.094131	0.312635	-0.0894519	0.279542	1.09971	0.914432	1.32252
Telomere length	GCST90001763_buildGRCh37.tsv.gz	GCST90001763_buildGRCh37.tsv.gz	Telomere length	Simple mode	146	0.229453	0.289915	0.429974	-0.33878	0.797686	1.25791	0.712639	2.2204
Telomere length	GCST90001763_buildGRCh37.tsv.gz	GCST90001763_buildGRCh37.tsv.gz	Telomere length	Weighted mode	146	0.000112459	0.162188	0.999448	-0.317776	0.318001	1.00011	0.727766	1.37438
Telomere length	GCST90001762_buildGRCh37.tsv.gz	GCST90001762_buildGRCh37.tsv.gz	Telomere length	MR Egger	146	0.041357	0.153734	0.788302	-0.259962	0.342676	1.04222	0.771081	1.40871
Telomere length	GCST90001762_buildGRCh37.tsv.gz	GCST90001762_buildGRCh37.tsv.gz	Telomere length	Weighted median	146	0.165598	0.147197	0.260585	-0.122908	0.454103	1.1801	0.884345	1.57476
Telomere length	GCST90001762_buildGRCh37.tsv.gz	GCST90001762_buildGRCh37.tsv.gz	Telomere length	Inverse variance weighted	146	0.183506	0.0910828	0.0439342	0.00498386	0.362028	1.20142	1.005	1.43624
Telomere length	GCST90001762_buildGRCh37.tsv.gz	GCST90001762_buildGRCh37.tsv.gz	Telomere length	Simple mode	146	0.115604	0.292273	0.69303	-0.457252	0.688459	1.12255	0.633021	1.99065
Telomere length	GCST90001762_buildGRCh37.tsv.gz	GCST90001762_buildGRCh37.tsv.gz	Telomere length	Weighted mode	146	0.0719652	0.171694	0.675727	-0.264554	0.408485	1.07462	0.767548	1.50454
Telomere length	GCST90001761_buildGRCh37.tsv.gz	GCST90001761_buildGRCh37.tsv.gz	Telomere length	MR Egger	146	0.0360086	0.157965	0.820006	-0.273602	0.345619	1.03666	0.760635	1.41286
Telomere length	GCST90001761_buildGRCh37.tsv.gz	GCST90001761_buildGRCh37.tsv.gz	Telomere length	Weighted median	146	-0.117588	0.155196	0.448647	-0.421771	0.186596	0.889063	0.655884	1.20514
Telomere length	GCST90001761_buildGRCh37.tsv.gz	GCST90001761_buildGRCh37.tsv.gz	Telomere length	Inverse variance weighted	146	0.0312261	0.0932836	0.737818	-0.15161	0.214062	1.03172	0.859324	1.2387
Telomere length	GCST90001761_buildGRCh37.tsv.gz	GCST90001761_buildGRCh37.tsv.gz	Telomere length	Simple mode	146	0.203974	0.311554	0.5137	-0.406673	0.81462	1.22627	0.665862	2.25832
Telomere length	GCST90001761_buildGRCh37.tsv.gz	GCST90001761_buildGRCh37.tsv.gz	Telomere length	Weighted mode	146	-0.0978906	0.162501	0.547848	-0.416392	0.220611	0.906748	0.659422	1.24684
Telomere length	GCST90001760_buildGRCh37.tsv.gz	GCST90001760_buildGRCh37.tsv.gz	Telomere length	MR Egger	146	-0.0848794	0.161241	0.599412	-0.400912	0.231154	0.918623	0.669709	1.26005
Telomere length	GCST90001760_buildGRCh37.tsv.gz	GCST90001760_buildGRCh37.tsv.gz	Telomere length	Weighted median	146	0.0217256	0.144451	0.880448	-0.261398	0.304849	1.02196	0.769974	1.35642
Telomere length	GCST90001760_buildGRCh37.tsv.gz	GCST90001760_buildGRCh37.tsv.gz	Telomere length	Inverse variance weighted	146	0.0311349	0.0954637	0.744315	-0.155974	0.218244	1.03162	0.855581	1.24389
Telomere length	GCST90001760_buildGRCh37.tsv.gz	GCST90001760_buildGRCh37.tsv.gz	Telomere length	Simple mode	146	0.119825	0.317513	0.706439	-0.502501	0.74215	1.1273	0.605016	2.10045
Telomere length	GCST90001760_buildGRCh37.tsv.gz	GCST90001760_buildGRCh37.tsv.gz	Telomere length	Weighted mode	146	0.0100507	0.15965	0.949889	-0.302863	0.322964	1.0101	0.7387	1.38122
Telomere length	GCST90001759_buildGRCh37.tsv.gz	GCST90001759_buildGRCh37.tsv.gz	Telomere length	MR Egger	146	0.129354	0.153785	0.401667	-0.172065	0.430774	1.13809	0.841924	1.53845
Telomere length	GCST90001759_buildGRCh37.tsv.gz	GCST90001759_buildGRCh37.tsv.gz	Telomere length	Weighted median	146	0.0777777	0.146557	0.595628	-0.209475	0.36503	1.08088	0.81101	1.44056
Telomere length	GCST90001759_buildGRCh37.tsv.gz	GCST90001759_buildGRCh37.tsv.gz	Telomere length	Inverse variance weighted	146	0.240516	0.0910965	0.00828478	0.0619673	0.419065	1.27191	1.06393	1.52054
Telomere length	GCST90001759_buildGRCh37.tsv.gz	GCST90001759_buildGRCh37.tsv.gz	Telomere length	Simple mode	146	0.0496966	0.263269	0.850539	-0.46631	0.565704	1.05095	0.627313	1.76069
Telomere length	GCST90001759_buildGRCh37.tsv.gz	GCST90001759_buildGRCh37.tsv.gz	Telomere length	Weighted mode	146	0.0927804	0.158223	0.558525	-0.217336	0.402897	1.09722	0.804659	1.49615
Telomere length	GCST90001758_buildGRCh37.tsv.gz	GCST90001758_buildGRCh37.tsv.gz	Telomere length	MR Egger	146	-0.0352667	0.153079	0.818121	-0.335301	0.264768	0.965348	0.715123	1.30313
Telomere length	GCST90001758_buildGRCh37.tsv.gz	GCST90001758_buildGRCh37.tsv.gz	Telomere length	Weighted median	146	0.105033	0.152133	0.489942	-0.193149	0.403215	1.11075	0.82436	1.49663
Telomere length	GCST90001758_buildGRCh37.tsv.gz	GCST90001758_buildGRCh37.tsv.gz	Telomere length	Inverse variance weighted	146	0.0797117	0.090697	0.379466	-0.0980543	0.257478	1.08297	0.9066	1.29366
Telomere length	GCST90001758_buildGRCh37.tsv.gz	GCST90001758_buildGRCh37.tsv.gz	Telomere length	Simple mode	146	0.29344	0.338402	0.387301	-0.369828	0.956708	1.34103	0.690853	2.60311
Telomere length	GCST90001758_buildGRCh37.tsv.gz	GCST90001758_buildGRCh37.tsv.gz	Telomere length	Weighted mode	146	0.0761516	0.162603	0.640252	-0.24255	0.394853	1.07913	0.784625	1.48417
Telomere length	GCST90001757_buildGRCh37.tsv.gz	GCST90001757_buildGRCh37.tsv.gz	Telomere length	MR Egger	146	0.000823235	0.164118	0.996005	-0.320849	0.322495	1.00082	0.725533	1.38057
Telomere length	GCST90001757_buildGRCh37.tsv.gz	GCST90001757_buildGRCh37.tsv.gz	Telomere length	Weighted median	146	-0.133745	0.143618	0.351724	-0.415237	0.147747	0.874813	0.660184	1.15922
Telomere length	GCST90001757_buildGRCh37.tsv.gz	GCST90001757_buildGRCh37.tsv.gz	Telomere length	Inverse variance weighted	146	0.0249042	0.0969291	0.797231	-0.165077	0.214885	1.02522	0.847829	1.23972
Telomere length	GCST90001757_buildGRCh37.tsv.gz	GCST90001757_buildGRCh37.tsv.gz	Telomere length	Simple mode	146	-0.0516438	0.285381	0.856648	-0.61099	0.507703	0.949667	0.542813	1.66147
Telomere length	GCST90001757_buildGRCh37.tsv.gz	GCST90001757_buildGRCh37.tsv.gz	Telomere length	Weighted mode	146	-0.12527	0.163688	0.445337	-0.446098	0.195558	0.882259	0.640121	1.21599
Telomere length	GCST90001756_buildGRCh37.tsv.gz	GCST90001756_buildGRCh37.tsv.gz	Telomere length	MR Egger	146	0.126284	0.155503	0.418074	-0.178501	0.431069	1.1346	0.836523	1.5389
Telomere length	GCST90001756_buildGRCh37.tsv.gz	GCST90001756_buildGRCh37.tsv.gz	Telomere length	Weighted median	146	-0.0113872	0.146556	0.938068	-0.298638	0.275863	0.988677	0.741828	1.31767
Telomere length	GCST90001756_buildGRCh37.tsv.gz	GCST90001756_buildGRCh37.tsv.gz	Telomere length	Inverse variance weighted	146	-0.0291193	0.0921967	0.752125	-0.209825	0.151586	0.971301	0.810726	1.16368
Telomere length	GCST90001756_buildGRCh37.tsv.gz	GCST90001756_buildGRCh37.tsv.gz	Telomere length	Simple mode	146	0.210738	0.285967	0.462355	-0.349757	0.771233	1.23459	0.70486	2.16243
Telomere length	GCST90001756_buildGRCh37.tsv.gz	GCST90001756_buildGRCh37.tsv.gz	Telomere length	Weighted mode	146	0.006884	0.151937	0.963924	-0.290912	0.30468	1.00691	0.747581	1.35619
Telomere length	GCST90001755_buildGRCh37.tsv.gz	GCST90001755_buildGRCh37.tsv.gz	Telomere length	MR Egger	146	0.111675	0.153679	0.468604	-0.189536	0.412887	1.11815	0.827343	1.51117
Telomere length	GCST90001755_buildGRCh37.tsv.gz	GCST90001755_buildGRCh37.tsv.gz	Telomere length	Weighted median	146	0.023713	0.147475	0.872256	-0.265338	0.312764	1.024	0.766947	1.3672
Telomere length	GCST90001755_buildGRCh37.tsv.gz	GCST90001755_buildGRCh37.tsv.gz	Telomere length	Inverse variance weighted	146	0.0308122	0.091041	0.73503	-0.147628	0.209252	1.03129	0.862752	1.23276
Telomere length	GCST90001755_buildGRCh37.tsv.gz	GCST90001755_buildGRCh37.tsv.gz	Telomere length	Simple mode	146	-0.132384	0.290986	0.649824	-0.702716	0.437948	0.876004	0.495238	1.54952
Telomere length	GCST90001755_buildGRCh37.tsv.gz	GCST90001755_buildGRCh37.tsv.gz	Telomere length	Weighted mode	146	-0.0482779	0.152662	0.752275	-0.347496	0.25094	0.952869	0.706455	1.28523
Telomere length	GCST90001754_buildGRCh37.tsv.gz	GCST90001754_buildGRCh37.tsv.gz	Telomere length	MR Egger	146	0.0954115	0.159959	0.551796	-0.218109	0.408932	1.10011	0.804038	1.50521
Telomere length	GCST90001754_buildGRCh37.tsv.gz	GCST90001754_buildGRCh37.tsv.gz	Telomere length	Weighted median	146	0.0748494	0.141978	0.598062	-0.203428	0.353127	1.07772	0.815929	1.42351
Telomere length	GCST90001754_buildGRCh37.tsv.gz	GCST90001754_buildGRCh37.tsv.gz	Telomere length	Inverse variance weighted	146	0.0653505	0.0944426	0.488963	-0.119757	0.250458	1.06753	0.887136	1.28461
Telomere length	GCST90001754_buildGRCh37.tsv.gz	GCST90001754_buildGRCh37.tsv.gz	Telomere length	Simple mode	146	0.126797	0.306282	0.679495	-0.473515	0.727109	1.13519	0.622809	2.06909
Telomere length	GCST90001754_buildGRCh37.tsv.gz	GCST90001754_buildGRCh37.tsv.gz	Telomere length	Weighted mode	146	-0.0169773	0.149129	0.90952	-0.30927	0.275316	0.983166	0.733982	1.31695
Telomere length	GCST90001753_buildGRCh37.tsv.gz	GCST90001753_buildGRCh37.tsv.gz	Telomere length	MR Egger	146	0.198242	0.166721	0.236372	-0.128531	0.525014	1.21926	0.879386	1.69048
Telomere length	GCST90001753_buildGRCh37.tsv.gz	GCST90001753_buildGRCh37.tsv.gz	Telomere length	Weighted median	146	-0.00923872	0.15469	0.952375	-0.31243	0.293953	0.990804	0.731667	1.34172
Telomere length	GCST90001753_buildGRCh37.tsv.gz	GCST90001753_buildGRCh37.tsv.gz	Telomere length	Inverse variance weighted	146	0.0747663	0.0986989	0.448739	-0.118683	0.268216	1.07763	0.888089	1.30763
Telomere length	GCST90001753_buildGRCh37.tsv.gz	GCST90001753_buildGRCh37.tsv.gz	Telomere length	Simple mode	146	-0.205027	0.300343	0.495922	-0.793699	0.383646	0.814626	0.452169	1.46763
Telomere length	GCST90001753_buildGRCh37.tsv.gz	GCST90001753_buildGRCh37.tsv.gz	Telomere length	Weighted mode	146	-0.0581698	0.157179	0.711857	-0.36624	0.2499	0.94349	0.693337	1.2839
Telomere length	GCST90001752_buildGRCh37.tsv.gz	GCST90001752_buildGRCh37.tsv.gz	Telomere length	MR Egger	146	0.0320768	0.15356	0.834831	-0.268901	0.333055	1.0326	0.764219	1.39522
Telomere length	GCST90001752_buildGRCh37.tsv.gz	GCST90001752_buildGRCh37.tsv.gz	Telomere length	Weighted median	146	0.0983833	0.146739	0.502561	-0.189225	0.385991	1.10339	0.827601	1.47107
Telomere length	GCST90001752_buildGRCh37.tsv.gz	GCST90001752_buildGRCh37.tsv.gz	Telomere length	Inverse variance weighted	146	0.131466	0.0909834	0.148473	-0.0468615	0.309794	1.1405	0.95422	1.36314
Telomere length	GCST90001752_buildGRCh37.tsv.gz	GCST90001752_buildGRCh37.tsv.gz	Telomere length	Simple mode	146	-0.019715	0.275694	0.94309	-0.560075	0.520645	0.980478	0.571166	1.68311
Telomere length	GCST90001752_buildGRCh37.tsv.gz	GCST90001752_buildGRCh37.tsv.gz	Telomere length	Weighted mode	146	0.0461889	0.142193	0.745776	-0.232509	0.324887	1.04727	0.792543	1.38387
Telomere length	GCST90001751_buildGRCh37.tsv.gz	GCST90001751_buildGRCh37.tsv.gz	Telomere length	MR Egger	146	0.0951259	0.15297	0.535019	-0.204696	0.394948	1.0998	0.814895	1.48431
Telomere length	GCST90001751_buildGRCh37.tsv.gz	GCST90001751_buildGRCh37.tsv.gz	Telomere length	Weighted median	146	0.119028	0.151518	0.432121	-0.177948	0.416004	1.1264	0.836986	1.51589
Telomere length	GCST90001751_buildGRCh37.tsv.gz	GCST90001751_buildGRCh37.tsv.gz	Telomere length	Inverse variance weighted	146	0.171976	0.0906184	0.0577218	-0.005636	0.349588	1.18765	0.99438	1.41848
Telomere length	GCST90001751_buildGRCh37.tsv.gz	GCST90001751_buildGRCh37.tsv.gz	Telomere length	Simple mode	146	0.105091	0.312417	0.737071	-0.507247	0.717429	1.11081	0.602151	2.04916
Telomere length	GCST90001751_buildGRCh37.tsv.gz	GCST90001751_buildGRCh37.tsv.gz	Telomere length	Weighted mode	146	0.105091	0.160422	0.513448	-0.209337	0.419518	1.11081	0.811122	1.52123
Telomere length	GCST90001750_buildGRCh37.tsv.gz	GCST90001750_buildGRCh37.tsv.gz	Telomere length	MR Egger	145	-0.0164542	0.232594	0.943702	-0.472338	0.43943	0.98368	0.623543	1.55182
Telomere length	GCST90001750_buildGRCh37.tsv.gz	GCST90001750_buildGRCh37.tsv.gz	Telomere length	Weighted median	145	0.10155	0.208846	0.626794	-0.307788	0.510889	1.10689	0.735071	1.66677
Telomere length	GCST90001750_buildGRCh37.tsv.gz	GCST90001750_buildGRCh37.tsv.gz	Telomere length	Inverse variance weighted	145	-0.109952	0.13637	0.420084	-0.377238	0.157334	0.895877	0.685753	1.17039
Telomere length	GCST90001750_buildGRCh37.tsv.gz	GCST90001750_buildGRCh37.tsv.gz	Telomere length	Simple mode	145	-0.0543459	0.382998	0.88736	-0.805022	0.69633	0.947104	0.447078	2.00638
Telomere length	GCST90001750_buildGRCh37.tsv.gz	GCST90001750_buildGRCh37.tsv.gz	Telomere length	Weighted mode	145	0.0372125	0.222391	0.867346	-0.398674	0.473099	1.03791	0.67121	1.60496
Telomere length	GCST90001749_buildGRCh37.tsv.gz	GCST90001749_buildGRCh37.tsv.gz	Telomere length	MR Egger	145	0.304602	0.215022	0.158771	-0.11684	0.726045	1.35609	0.889728	2.06689
Telomere length	GCST90001749_buildGRCh37.tsv.gz	GCST90001749_buildGRCh37.tsv.gz	Telomere length	Weighted median	145	0.176697	0.210976	0.402301	-0.236817	0.59021	1.19327	0.789136	1.80437
Telomere length	GCST90001749_buildGRCh37.tsv.gz	GCST90001749_buildGRCh37.tsv.gz	Telomere length	Inverse variance weighted	145	0.196068	0.126446	0.120995	-0.0517656	0.443902	1.21661	0.949551	1.55878
Telomere length	GCST90001749_buildGRCh37.tsv.gz	GCST90001749_buildGRCh37.tsv.gz	Telomere length	Simple mode	145	-0.0777974	0.417615	0.85248	-0.896322	0.740728	0.925152	0.408068	2.09746
Telomere length	GCST90001749_buildGRCh37.tsv.gz	GCST90001749_buildGRCh37.tsv.gz	Telomere length	Weighted mode	145	0.280758	0.225017	0.214159	-0.160276	0.721792	1.32413	0.851909	2.05812
Telomere length	GCST90001748_buildGRCh37.tsv.gz	GCST90001748_buildGRCh37.tsv.gz	Telomere length	MR Egger	146	0.0131189	0.15287	0.931731	-0.286507	0.312744	1.01321	0.750882	1.36717
Telomere length	GCST90001748_buildGRCh37.tsv.gz	GCST90001748_buildGRCh37.tsv.gz	Telomere length	Weighted median	146	0.0846144	0.146564	0.563723	-0.202651	0.371879	1.0883	0.816563	1.45046
Telomere length	GCST90001748_buildGRCh37.tsv.gz	GCST90001748_buildGRCh37.tsv.gz	Telomere length	Inverse variance weighted	146	0.168644	0.0905649	0.0625842	-0.00886321	0.346151	1.1837	0.991176	1.41362
Telomere length	GCST90001748_buildGRCh37.tsv.gz	GCST90001748_buildGRCh37.tsv.gz	Telomere length	Simple mode	146	0.288133	0.304391	0.345423	-0.308473	0.884739	1.33393	0.734568	2.42235
Telomere length	GCST90001748_buildGRCh37.tsv.gz	GCST90001748_buildGRCh37.tsv.gz	Telomere length	Weighted mode	146	0.137826	0.159147	0.387904	-0.174102	0.449754	1.14778	0.840211	1.56793
Telomere length	GCST90001747_buildGRCh37.tsv.gz	GCST90001747_buildGRCh37.tsv.gz	Telomere length	MR Egger	146	0.13476	0.1537	0.382069	-0.166491	0.436012	1.14426	0.84663	1.54653
Telomere length	GCST90001747_buildGRCh37.tsv.gz	GCST90001747_buildGRCh37.tsv.gz	Telomere length	Weighted median	146	0.112638	0.146106	0.440746	-0.17373	0.399006	1.11923	0.840524	1.49034
Telomere length	GCST90001747_buildGRCh37.tsv.gz	GCST90001747_buildGRCh37.tsv.gz	Telomere length	Inverse variance weighted	146	0.238503	0.0910559	0.00881104	0.0600332	0.416972	1.26935	1.06187	1.51736
Telomere length	GCST90001747_buildGRCh37.tsv.gz	GCST90001747_buildGRCh37.tsv.gz	Telomere length	Simple mode	146	0.136474	0.280156	0.626898	-0.412632	0.68558	1.14623	0.661906	1.98492
Telomere length	GCST90001747_buildGRCh37.tsv.gz	GCST90001747_buildGRCh37.tsv.gz	Telomere length	Weighted mode	146	0.0994078	0.159635	0.534446	-0.213476	0.412292	1.10452	0.807771	1.51028
Telomere length	GCST90001746_buildGRCh37.tsv.gz	GCST90001746_buildGRCh37.tsv.gz	Telomere length	MR Egger	146	-0.150361	0.156466	0.338173	-0.457034	0.156313	0.860398	0.633159	1.16919
Telomere length	GCST90001746_buildGRCh37.tsv.gz	GCST90001746_buildGRCh37.tsv.gz	Telomere length	Weighted median	146	-0.128033	0.157435	0.416081	-0.436606	0.180541	0.879825	0.646226	1.19787
Telomere length	GCST90001746_buildGRCh37.tsv.gz	GCST90001746_buildGRCh37.tsv.gz	Telomere length	Inverse variance weighted	146	-0.0213289	0.092721	0.818066	-0.203062	0.160404	0.978897	0.816228	1.17399
Telomere length	GCST90001746_buildGRCh37.tsv.gz	GCST90001746_buildGRCh37.tsv.gz	Telomere length	Simple mode	146	0.00405733	0.309702	0.989565	-0.602958	0.611073	1.00407	0.54719	1.84241
Telomere length	GCST90001746_buildGRCh37.tsv.gz	GCST90001746_buildGRCh37.tsv.gz	Telomere length	Weighted mode	146	-0.164262	0.178617	0.359292	-0.514351	0.185827	0.84852	0.597889	1.20421
Telomere length	GCST90001745_buildGRCh37.tsv.gz	GCST90001745_buildGRCh37.tsv.gz	Telomere length	MR Egger	146	-0.111492	0.155618	0.474877	-0.416503	0.19352	0.894499	0.659348	1.21351
Telomere length	GCST90001745_buildGRCh37.tsv.gz	GCST90001745_buildGRCh37.tsv.gz	Telomere length	Weighted median	146	-0.134905	0.148708	0.36431	-0.426372	0.156562	0.873799	0.652873	1.16948
Telomere length	GCST90001745_buildGRCh37.tsv.gz	GCST90001745_buildGRCh37.tsv.gz	Telomere length	Inverse variance weighted	146	0.0225752	0.0922469	0.806669	-0.158229	0.203379	1.02283	0.853654	1.22554
Telomere length	GCST90001745_buildGRCh37.tsv.gz	GCST90001745_buildGRCh37.tsv.gz	Telomere length	Simple mode	146	0.124549	0.3164	0.694422	-0.495594	0.744692	1.13264	0.609209	2.10579
Telomere length	GCST90001745_buildGRCh37.tsv.gz	GCST90001745_buildGRCh37.tsv.gz	Telomere length	Weighted mode	146	-0.0907635	0.171582	0.597627	-0.427063	0.245536	0.913234	0.652422	1.27831
Telomere length	GCST90001744_buildGRCh37.tsv.gz	GCST90001744_buildGRCh37.tsv.gz	Telomere length	MR Egger	146	0.13797	0.153992	0.371772	-0.163854	0.439795	1.14794	0.848866	1.55239
Telomere length	GCST90001744_buildGRCh37.tsv.gz	GCST90001744_buildGRCh37.tsv.gz	Telomere length	Weighted median	146	0.0364478	0.146462	0.803472	-0.250617	0.323513	1.03712	0.778321	1.38197
Telomere length	GCST90001744_buildGRCh37.tsv.gz	GCST90001744_buildGRCh37.tsv.gz	Telomere length	Inverse variance weighted	146	0.0197673	0.0910488	0.828125	-0.158688	0.198223	1.01996	0.853262	1.21923
Telomere length	GCST90001744_buildGRCh37.tsv.gz	GCST90001744_buildGRCh37.tsv.gz	Telomere length	Simple mode	146	-0.319513	0.295995	0.282178	-0.899664	0.260638	0.726503	0.406706	1.29776
Telomere length	GCST90001744_buildGRCh37.tsv.gz	GCST90001744_buildGRCh37.tsv.gz	Telomere length	Weighted mode	146	-0.0286234	0.163945	0.861644	-0.349956	0.292709	0.971782	0.704719	1.34005
Telomere length	GCST90001743_buildGRCh37.tsv.gz	GCST90001743_buildGRCh37.tsv.gz	Telomere length	MR Egger	146	0.103829	0.153971	0.501174	-0.197954	0.405612	1.10941	0.820408	1.50022
Telomere length	GCST90001743_buildGRCh37.tsv.gz	GCST90001743_buildGRCh37.tsv.gz	Telomere length	Weighted median	146	0.200792	0.147837	0.1744	-0.0889683	0.490553	1.22237	0.914875	1.63322
Telomere length	GCST90001743_buildGRCh37.tsv.gz	GCST90001743_buildGRCh37.tsv.gz	Telomere length	Inverse variance weighted	146	0.227568	0.0912171	0.012603	0.0487825	0.406354	1.25554	1.04999	1.50133
Telomere length	GCST90001743_buildGRCh37.tsv.gz	GCST90001743_buildGRCh37.tsv.gz	Telomere length	Simple mode	146	0.263164	0.270581	0.332379	-0.267176	0.793503	1.30104	0.765539	2.21113
Telomere length	GCST90001743_buildGRCh37.tsv.gz	GCST90001743_buildGRCh37.tsv.gz	Telomere length	Weighted mode	146	0.13676	0.160691	0.396131	-0.178194	0.451715	1.14655	0.83678	1.571
Telomere length	GCST90001742_buildGRCh37.tsv.gz	GCST90001742_buildGRCh37.tsv.gz	Telomere length	MR Egger	146	0.0374515	0.155792	0.810367	-0.267901	0.342804	1.03816	0.764983	1.40889
Telomere length	GCST90001742_buildGRCh37.tsv.gz	GCST90001742_buildGRCh37.tsv.gz	Telomere length	Weighted median	146	0.0756746	0.154776	0.624892	-0.227687	0.379036	1.07861	0.796373	1.46088
Telomere length	GCST90001742_buildGRCh37.tsv.gz	GCST90001742_buildGRCh37.tsv.gz	Telomere length	Inverse variance weighted	146	0.0884174	0.0920123	0.336587	-0.0919266	0.268762	1.09244	0.912172	1.30834
Telomere length	GCST90001742_buildGRCh37.tsv.gz	GCST90001742_buildGRCh37.tsv.gz	Telomere length	Simple mode	146	0.0950809	0.295942	0.748459	-0.484966	0.675128	1.09975	0.615718	1.96428
Telomere length	GCST90001742_buildGRCh37.tsv.gz	GCST90001742_buildGRCh37.tsv.gz	Telomere length	Weighted mode	146	0.0408911	0.186175	0.826462	-0.324011	0.405793	1.04174	0.723242	1.50049
Telomere length	GCST90001741_buildGRCh37.tsv.gz	GCST90001741_buildGRCh37.tsv.gz	Telomere length	MR Egger	146	0.328056	0.155621	0.0367595	0.0230385	0.633073	1.38827	1.02331	1.88339
Telomere length	GCST90001741_buildGRCh37.tsv.gz	GCST90001741_buildGRCh37.tsv.gz	Telomere length	Weighted median	146	0.250006	0.149786	0.095099	-0.0435738	0.543586	1.28403	0.957362	1.72217
Telomere length	GCST90001741_buildGRCh37.tsv.gz	GCST90001741_buildGRCh37.tsv.gz	Telomere length	Inverse variance weighted	146	0.321293	0.0918649	0.000469716	0.141238	0.501348	1.37891	1.1517	1.65095
Telomere length	GCST90001741_buildGRCh37.tsv.gz	GCST90001741_buildGRCh37.tsv.gz	Telomere length	Simple mode	146	0.0597538	0.309164	0.847013	-0.546207	0.665715	1.06158	0.579142	1.94588
Telomere length	GCST90001741_buildGRCh37.tsv.gz	GCST90001741_buildGRCh37.tsv.gz	Telomere length	Weighted mode	146	0.183201	0.214567	0.394613	-0.23735	0.603753	1.20106	0.788715	1.82897
Telomere length	GCST90001740_buildGRCh37.tsv.gz	GCST90001740_buildGRCh37.tsv.gz	Telomere length	MR Egger	146	0.177216	0.159766	0.269185	-0.135926	0.490358	1.19389	0.872907	1.6329
Telomere length	GCST90001740_buildGRCh37.tsv.gz	GCST90001740_buildGRCh37.tsv.gz	Telomere length	Weighted median	146	0.274819	0.155646	0.0774528	-0.0302482	0.579886	1.31629	0.970205	1.78583
Telomere length	GCST90001740_buildGRCh37.tsv.gz	GCST90001740_buildGRCh37.tsv.gz	Telomere length	Inverse variance weighted	146	0.125373	0.0943782	0.184043	-0.0596083	0.310354	1.13357	0.942133	1.36391
Telomere length	GCST90001740_buildGRCh37.tsv.gz	GCST90001740_buildGRCh37.tsv.gz	Telomere length	Simple mode	146	0.466182	0.315802	0.142063	-0.15279	1.08515	1.5939	0.85831	2.9599
Telomere length	GCST90001740_buildGRCh37.tsv.gz	GCST90001740_buildGRCh37.tsv.gz	Telomere length	Weighted mode	146	0.466182	0.208777	0.0270862	0.0569797	0.875385	1.5939	1.05863	2.3998
Telomere length	GCST90001739_buildGRCh37.tsv.gz	GCST90001739_buildGRCh37.tsv.gz	Telomere length	MR Egger	146	0.18137	0.152851	0.237348	-0.118219	0.480958	1.19886	0.888502	1.61762
Telomere length	GCST90001739_buildGRCh37.tsv.gz	GCST90001739_buildGRCh37.tsv.gz	Telomere length	Weighted median	146	0.0933676	0.142384	0.511989	-0.185706	0.372441	1.09787	0.830518	1.45127
Telomere length	GCST90001739_buildGRCh37.tsv.gz	GCST90001739_buildGRCh37.tsv.gz	Telomere length	Inverse variance weighted	146	0.104879	0.0904509	0.246245	-0.0724043	0.282163	1.11058	0.930155	1.326
Telomere length	GCST90001739_buildGRCh37.tsv.gz	GCST90001739_buildGRCh37.tsv.gz	Telomere length	Simple mode	146	0.0476832	0.285023	0.867371	-0.510963	0.606329	1.04884	0.599918	1.83369
Telomere length	GCST90001739_buildGRCh37.tsv.gz	GCST90001739_buildGRCh37.tsv.gz	Telomere length	Weighted mode	146	0.117433	0.153482	0.445442	-0.183392	0.418257	1.12461	0.832442	1.51931
Telomere length	GCST90001738_buildGRCh37.tsv.gz	GCST90001738_buildGRCh37.tsv.gz	Telomere length	MR Egger	146	0.0894121	0.161538	0.580776	-0.227202	0.406026	1.09353	0.79676	1.50084
Telomere length	GCST90001738_buildGRCh37.tsv.gz	GCST90001738_buildGRCh37.tsv.gz	Telomere length	Weighted median	146	0.201209	0.150288	0.180626	-0.0933543	0.495773	1.22288	0.910871	1.64177
Telomere length	GCST90001738_buildGRCh37.tsv.gz	GCST90001738_buildGRCh37.tsv.gz	Telomere length	Inverse variance weighted	146	0.0649328	0.095362	0.49593	-0.121977	0.251842	1.06709	0.885169	1.28639
Telomere length	GCST90001738_buildGRCh37.tsv.gz	GCST90001738_buildGRCh37.tsv.gz	Telomere length	Simple mode	146	0.236387	0.307574	0.443408	-0.366457	0.839232	1.26666	0.693186	2.31459
Telomere length	GCST90001738_buildGRCh37.tsv.gz	GCST90001738_buildGRCh37.tsv.gz	Telomere length	Weighted mode	146	0.409668	0.184943	0.028313	0.0471788	0.772157	1.50632	1.04831	2.16443
Telomere length	GCST90001737_buildGRCh37.tsv.gz	GCST90001737_buildGRCh37.tsv.gz	Telomere length	MR Egger	146	0.312476	0.156092	0.047177	0.00653555	0.618416	1.3668	1.00656	1.85599
Telomere length	GCST90001737_buildGRCh37.tsv.gz	GCST90001737_buildGRCh37.tsv.gz	Telomere length	Weighted median	146	0.409333	0.14322	0.00426231	0.128621	0.690044	1.50581	1.13726	1.9938
Telomere length	GCST90001737_buildGRCh37.tsv.gz	GCST90001737_buildGRCh37.tsv.gz	Telomere length	Inverse variance weighted	146	0.345129	0.0921546	0.000180315	0.164506	0.525752	1.41217	1.17881	1.69173
Telomere length	GCST90001737_buildGRCh37.tsv.gz	GCST90001737_buildGRCh37.tsv.gz	Telomere length	Simple mode	146	0.0753071	0.30135	0.803019	-0.515338	0.665953	1.07822	0.597298	1.94634
Telomere length	GCST90001737_buildGRCh37.tsv.gz	GCST90001737_buildGRCh37.tsv.gz	Telomere length	Weighted mode	146	0.439381	0.204371	0.03322	0.0388146	0.839948	1.55175	1.03958	2.31625
Telomere length	GCST90001736_buildGRCh37.tsv.gz	GCST90001736_buildGRCh37.tsv.gz	Telomere length	MR Egger	146	0.194282	0.157833	0.220354	-0.11507	0.503634	1.21444	0.891304	1.65472
Telomere length	GCST90001736_buildGRCh37.tsv.gz	GCST90001736_buildGRCh37.tsv.gz	Telomere length	Weighted median	146	0.327209	0.153882	0.0334732	0.0256	0.628818	1.38709	1.02593	1.87539
Telomere length	GCST90001736_buildGRCh37.tsv.gz	GCST90001736_buildGRCh37.tsv.gz	Telomere length	Inverse variance weighted	146	0.167266	0.0931854	0.0726573	-0.0153777	0.349909	1.18207	0.98474	1.41894
Telomere length	GCST90001736_buildGRCh37.tsv.gz	GCST90001736_buildGRCh37.tsv.gz	Telomere length	Simple mode	146	0.107075	0.302696	0.724051	-0.486211	0.70036	1.11302	0.614952	2.01448
Telomere length	GCST90001736_buildGRCh37.tsv.gz	GCST90001736_buildGRCh37.tsv.gz	Telomere length	Weighted mode	146	0.506856	0.203405	0.0138337	0.108183	0.905529	1.66006	1.11425	2.47324
Telomere length	GCST90001735_buildGRCh37.tsv.gz	GCST90001735_buildGRCh37.tsv.gz	Telomere length	MR Egger	146	0.210435	0.162117	0.196348	-0.107314	0.528184	1.23421	0.898243	1.69585
Telomere length	GCST90001735_buildGRCh37.tsv.gz	GCST90001735_buildGRCh37.tsv.gz	Telomere length	Weighted median	146	0.245029	0.159985	0.125629	-0.0685429	0.5586	1.27766	0.933753	1.74822
Telomere length	GCST90001735_buildGRCh37.tsv.gz	GCST90001735_buildGRCh37.tsv.gz	Telomere length	Inverse variance weighted	146	0.13219	0.0958351	0.167789	-0.0556472	0.320026	1.14132	0.945873	1.37716
Telomere length	GCST90001735_buildGRCh37.tsv.gz	GCST90001735_buildGRCh37.tsv.gz	Telomere length	Simple mode	146	0.217731	0.32163	0.499508	-0.412663	0.848126	1.24325	0.661885	2.33527
Telomere length	GCST90001735_buildGRCh37.tsv.gz	GCST90001735_buildGRCh37.tsv.gz	Telomere length	Weighted mode	146	0.47187	0.231451	0.043292	0.0182265	0.925513	1.60299	1.01839	2.52316
Telomere length	GCST90001734_buildGRCh37.tsv.gz	GCST90001734_buildGRCh37.tsv.gz	Telomere length	MR Egger	146	0.122092	0.154206	0.429812	-0.180152	0.424336	1.12986	0.835143	1.52858
Telomere length	GCST90001734_buildGRCh37.tsv.gz	GCST90001734_buildGRCh37.tsv.gz	Telomere length	Weighted median	146	-0.0786635	0.149333	0.598357	-0.371356	0.214029	0.924351	0.689798	1.23866
Telomere length	GCST90001734_buildGRCh37.tsv.gz	GCST90001734_buildGRCh37.tsv.gz	Telomere length	Inverse variance weighted	146	-0.0195137	0.0912753	0.830711	-0.198413	0.159386	0.980675	0.820031	1.17279
Telomere length	GCST90001734_buildGRCh37.tsv.gz	GCST90001734_buildGRCh37.tsv.gz	Telomere length	Simple mode	146	0.205565	0.288674	0.477547	-0.360237	0.771367	1.22822	0.697511	2.16272
Telomere length	GCST90001734_buildGRCh37.tsv.gz	GCST90001734_buildGRCh37.tsv.gz	Telomere length	Weighted mode	146	-0.000333575	0.163051	0.99837	-0.319913	0.319246	0.999666	0.726212	1.37609
Telomere length	GCST90001733_buildGRCh37.tsv.gz	GCST90001733_buildGRCh37.tsv.gz	Telomere length	MR Egger	146	0.29509	0.154548	0.0582017	-0.00782285	0.598004	1.34325	0.992208	1.81848
Telomere length	GCST90001733_buildGRCh37.tsv.gz	GCST90001733_buildGRCh37.tsv.gz	Telomere length	Weighted median	146	0.33498	0.147146	0.0228153	0.0465738	0.623387	1.39791	1.04768	1.86523
Telomere length	GCST90001733_buildGRCh37.tsv.gz	GCST90001733_buildGRCh37.tsv.gz	Telomere length	Inverse variance weighted	146	0.159262	0.0916008	0.0820962	-0.0202758	0.338799	1.17264	0.979928	1.40326
Telomere length	GCST90001733_buildGRCh37.tsv.gz	GCST90001733_buildGRCh37.tsv.gz	Telomere length	Simple mode	146	0.52305	0.328141	0.113117	-0.120105	1.16621	1.68717	0.886827	3.20979
Telomere length	GCST90001733_buildGRCh37.tsv.gz	GCST90001733_buildGRCh37.tsv.gz	Telomere length	Weighted mode	146	0.52305	0.210979	0.0143148	0.109532	0.936568	1.68717	1.11576	2.55121
Telomere length	GCST90001732_buildGRCh37.tsv.gz	GCST90001732_buildGRCh37.tsv.gz	Telomere length	MR Egger	146	0.343868	0.161586	0.0350338	0.0271584	0.660577	1.41039	1.02753	1.93591
Telomere length	GCST90001732_buildGRCh37.tsv.gz	GCST90001732_buildGRCh37.tsv.gz	Telomere length	Weighted median	146	0.261805	0.149784	0.0804844	-0.0317718	0.555381	1.29927	0.968728	1.7426
Telomere length	GCST90001732_buildGRCh37.tsv.gz	GCST90001732_buildGRCh37.tsv.gz	Telomere length	Inverse variance weighted	146	0.204482	0.0957372	0.0326901	0.0168372	0.392127	1.22689	1.01698	1.48013
Telomere length	GCST90001732_buildGRCh37.tsv.gz	GCST90001732_buildGRCh37.tsv.gz	Telomere length	Simple mode	146	-0.0306198	0.333671	0.92701	-0.684616	0.623376	0.969844	0.504284	1.86521
Telomere length	GCST90001732_buildGRCh37.tsv.gz	GCST90001732_buildGRCh37.tsv.gz	Telomere length	Weighted mode	146	0.409083	0.192482	0.0352558	0.0318191	0.786348	1.50544	1.03233	2.19536
Telomere length	GCST90001731_buildGRCh37.tsv.gz	GCST90001731_buildGRCh37.tsv.gz	Telomere length	MR Egger	146	0.332312	0.161114	0.040948	0.0165293	0.648095	1.39419	1.01667	1.91189
Telomere length	GCST90001731_buildGRCh37.tsv.gz	GCST90001731_buildGRCh37.tsv.gz	Telomere length	Weighted median	146	0.240112	0.16418	0.143607	-0.0816812	0.561905	1.27139	0.921566	1.75401
Telomere length	GCST90001731_buildGRCh37.tsv.gz	GCST90001731_buildGRCh37.tsv.gz	Telomere length	Inverse variance weighted	146	0.172641	0.0955716	0.0708546	-0.014679	0.359962	1.18844	0.985428	1.43327
Telomere length	GCST90001731_buildGRCh37.tsv.gz	GCST90001731_buildGRCh37.tsv.gz	Telomere length	Simple mode	146	0.839804	0.358408	0.0204805	0.137324	1.54228	2.31591	1.1472	4.67526
Telomere length	GCST90001731_buildGRCh37.tsv.gz	GCST90001731_buildGRCh37.tsv.gz	Telomere length	Weighted mode	146	0.355375	0.218487	0.106008	-0.0728589	0.783608	1.42672	0.929732	2.18936
Telomere length	GCST90001730_buildGRCh37.tsv.gz	GCST90001730_buildGRCh37.tsv.gz	Telomere length	MR Egger	146	0.30257	0.155128	0.053064	-0.00148076	0.606621	1.35333	0.99852	1.83422
Telomere length	GCST90001730_buildGRCh37.tsv.gz	GCST90001730_buildGRCh37.tsv.gz	Telomere length	Weighted median	146	0.312353	0.149547	0.0367385	0.0192405	0.605465	1.36664	1.01943	1.8321
Telomere length	GCST90001730_buildGRCh37.tsv.gz	GCST90001730_buildGRCh37.tsv.gz	Telomere length	Inverse variance weighted	146	0.300173	0.0915717	0.00104539	0.120693	0.479654	1.35009	1.12828	1.61552
Telomere length	GCST90001730_buildGRCh37.tsv.gz	GCST90001730_buildGRCh37.tsv.gz	Telomere length	Simple mode	146	0.326282	0.316284	0.303973	-0.293635	0.946198	1.38581	0.745548	2.5759
Telomere length	GCST90001730_buildGRCh37.tsv.gz	GCST90001730_buildGRCh37.tsv.gz	Telomere length	Weighted mode	146	0.384255	0.23392	0.102617	-0.074229	0.842739	1.46852	0.928459	2.32272
Telomere length	GCST90001729_buildGRCh37.tsv.gz	GCST90001729_buildGRCh37.tsv.gz	Telomere length	MR Egger	146	0.165462	0.16075	0.305057	-0.149608	0.480532	1.17994	0.861046	1.61693
Telomere length	GCST90001729_buildGRCh37.tsv.gz	GCST90001729_buildGRCh37.tsv.gz	Telomere length	Weighted median	146	0.242778	0.148682	0.102495	-0.0486375	0.534194	1.27479	0.952526	1.70607
Telomere length	GCST90001729_buildGRCh37.tsv.gz	GCST90001729_buildGRCh37.tsv.gz	Telomere length	Inverse variance weighted	146	0.189345	0.0948919	0.0460017	0.00335705	0.375333	1.20846	1.00336	1.45548
Telomere length	GCST90001729_buildGRCh37.tsv.gz	GCST90001729_buildGRCh37.tsv.gz	Telomere length	Simple mode	146	0.339029	0.292555	0.24842	-0.234379	0.912438	1.40358	0.791062	2.49039
Telomere length	GCST90001729_buildGRCh37.tsv.gz	GCST90001729_buildGRCh37.tsv.gz	Telomere length	Weighted mode	146	0.293706	0.17928	0.103537	-0.0576826	0.645095	1.34139	0.94395	1.90617
Telomere length	GCST90001728_buildGRCh37.tsv.gz	GCST90001728_buildGRCh37.tsv.gz	Telomere length	MR Egger	145	0.0205561	0.216139	0.924364	-0.403076	0.444188	1.02077	0.668261	1.55922
Telomere length	GCST90001728_buildGRCh37.tsv.gz	GCST90001728_buildGRCh37.tsv.gz	Telomere length	Weighted median	145	-0.155845	0.209548	0.457046	-0.566559	0.254869	0.855692	0.567475	1.29029
Telomere length	GCST90001728_buildGRCh37.tsv.gz	GCST90001728_buildGRCh37.tsv.gz	Telomere length	Inverse variance weighted	145	-0.192186	0.127324	0.131191	-0.441741	0.0573697	0.825154	0.642916	1.05905
Telomere length	GCST90001728_buildGRCh37.tsv.gz	GCST90001728_buildGRCh37.tsv.gz	Telomere length	Simple mode	145	0.303052	0.441148	0.493212	-0.561598	1.1677	1.35398	0.570297	3.2146
Telomere length	GCST90001728_buildGRCh37.tsv.gz	GCST90001728_buildGRCh37.tsv.gz	Telomere length	Weighted mode	145	0.0535527	0.23185	0.817658	-0.400873	0.507978	1.05501	0.669735	1.66193
Telomere length	GCST90001727_buildGRCh37.tsv.gz	GCST90001727_buildGRCh37.tsv.gz	Telomere length	MR Egger	145	0.536689	0.212122	0.0124863	0.12093	0.952449	1.71034	1.12855	2.59205
Telomere length	GCST90001727_buildGRCh37.tsv.gz	GCST90001727_buildGRCh37.tsv.gz	Telomere length	Weighted median	145	0.417179	0.209103	0.0460334	0.00733679	0.82702	1.51767	1.00736	2.2865
Telomere length	GCST90001727_buildGRCh37.tsv.gz	GCST90001727_buildGRCh37.tsv.gz	Telomere length	Inverse variance weighted	145	0.361145	0.124701	0.00377849	0.116731	0.605559	1.43497	1.12382	1.83228
Telomere length	GCST90001727_buildGRCh37.tsv.gz	GCST90001727_buildGRCh37.tsv.gz	Telomere length	Simple mode	145	0.382608	0.389305	0.327355	-0.380429	1.14564	1.4661	0.683568	3.14447
Telomere length	GCST90001727_buildGRCh37.tsv.gz	GCST90001727_buildGRCh37.tsv.gz	Telomere length	Weighted mode	145	0.433327	0.229266	0.0607597	-0.0160352	0.882689	1.54238	0.984093	2.41739
Telomere length	GCST90001726_buildGRCh37.tsv.gz	GCST90001726_buildGRCh37.tsv.gz	Telomere length	MR Egger	146	0.292832	0.157133	0.0644158	-0.0151493	0.600814	1.34022	0.984965	1.8236
Telomere length	GCST90001726_buildGRCh37.tsv.gz	GCST90001726_buildGRCh37.tsv.gz	Telomere length	Weighted median	146	0.402894	0.151911	0.00799755	0.105149	0.700639	1.49615	1.11088	2.01504
Telomere length	GCST90001726_buildGRCh37.tsv.gz	GCST90001726_buildGRCh37.tsv.gz	Telomere length	Inverse variance weighted	146	0.276507	0.092761	0.00287451	0.0946949	0.458318	1.31852	1.09932	1.58141
Telomere length	GCST90001726_buildGRCh37.tsv.gz	GCST90001726_buildGRCh37.tsv.gz	Telomere length	Simple mode	146	0.329374	0.313689	0.295464	-0.285456	0.944204	1.3901	0.751671	2.57077
Telomere length	GCST90001726_buildGRCh37.tsv.gz	GCST90001726_buildGRCh37.tsv.gz	Telomere length	Weighted mode	146	0.267253	0.198764	0.180861	-0.122324	0.656829	1.30637	0.884862	1.92867
Telomere length	GCST90001725_buildGRCh37.tsv.gz	GCST90001725_buildGRCh37.tsv.gz	Telomere length	MR Egger	146	0.373118	0.156275	0.0182579	0.0668186	0.679418	1.45226	1.0691	1.97273
Telomere length	GCST90001725_buildGRCh37.tsv.gz	GCST90001725_buildGRCh37.tsv.gz	Telomere length	Weighted median	146	0.335853	0.14771	0.0229822	0.0463411	0.625365	1.39913	1.04743	1.86893
Telomere length	GCST90001725_buildGRCh37.tsv.gz	GCST90001725_buildGRCh37.tsv.gz	Telomere length	Inverse variance weighted	146	0.377195	0.0922443	4.33E-05	0.196396	0.557994	1.45819	1.21701	1.74716
Telomere length	GCST90001725_buildGRCh37.tsv.gz	GCST90001725_buildGRCh37.tsv.gz	Telomere length	Simple mode	146	0.15764	0.29777	0.597336	-0.42599	0.74127	1.17075	0.653123	2.0986
Telomere length	GCST90001725_buildGRCh37.tsv.gz	GCST90001725_buildGRCh37.tsv.gz	Telomere length	Weighted mode	146	0.279389	0.191518	0.14678	-0.0959866	0.654764	1.32232	0.908476	1.92469
Telomere length	GCST90001724_buildGRCh37.tsv.gz	GCST90001724_buildGRCh37.tsv.gz	Telomere length	MR Egger	146	0.0914775	0.165368	0.581002	-0.232644	0.415599	1.09579	0.792435	1.51528
Telomere length	GCST90001724_buildGRCh37.tsv.gz	GCST90001724_buildGRCh37.tsv.gz	Telomere length	Weighted median	146	0.205842	0.154677	0.18326	-0.0973251	0.509009	1.22856	0.907261	1.66364
Telomere length	GCST90001724_buildGRCh37.tsv.gz	GCST90001724_buildGRCh37.tsv.gz	Telomere length	Inverse variance weighted	146	0.0876832	0.0976226	0.369087	-0.103657	0.279023	1.09164	0.901534	1.32184
Telomere length	GCST90001724_buildGRCh37.tsv.gz	GCST90001724_buildGRCh37.tsv.gz	Telomere length	Simple mode	146	0.340418	0.318327	0.286668	-0.283503	0.964338	1.40553	0.753141	2.62305
Telomere length	GCST90001724_buildGRCh37.tsv.gz	GCST90001724_buildGRCh37.tsv.gz	Telomere length	Weighted mode	146	0.340418	0.181206	0.0623031	-0.0147455	0.695581	1.40553	0.985363	2.00487
Telomere length	GCST90001723_buildGRCh37.tsv.gz	GCST90001723_buildGRCh37.tsv.gz	Telomere length	MR Egger	146	0.118879	0.16202	0.464308	-0.198681	0.436439	1.12623	0.819811	1.54719
Telomere length	GCST90001723_buildGRCh37.tsv.gz	GCST90001723_buildGRCh37.tsv.gz	Telomere length	Weighted median	146	0.297149	0.153125	0.0523105	-0.00297523	0.597274	1.34602	0.997029	1.81716
Telomere length	GCST90001723_buildGRCh37.tsv.gz	GCST90001723_buildGRCh37.tsv.gz	Telomere length	Inverse variance weighted	146	0.0921531	0.0956601	0.335377	-0.0953407	0.279647	1.09653	0.909063	1.32266
Telomere length	GCST90001723_buildGRCh37.tsv.gz	GCST90001723_buildGRCh37.tsv.gz	Telomere length	Simple mode	146	0.393685	0.301992	0.194426	-0.198219	0.985588	1.48243	0.820191	2.67939
Telomere length	GCST90001723_buildGRCh37.tsv.gz	GCST90001723_buildGRCh37.tsv.gz	Telomere length	Weighted mode	146	0.459452	0.198577	0.0220882	0.0702415	0.848663	1.58321	1.07277	2.33652
Telomere length	GCST90001722_buildGRCh37.tsv.gz	GCST90001722_buildGRCh37.tsv.gz	Telomere length	MR Egger	146	0.0982778	0.157845	0.534518	-0.211099	0.407655	1.10327	0.809694	1.50329
Telomere length	GCST90001722_buildGRCh37.tsv.gz	GCST90001722_buildGRCh37.tsv.gz	Telomere length	Weighted median	146	0.12823	0.144176	0.373788	-0.154354	0.410814	1.13681	0.856968	1.50804
Telomere length	GCST90001722_buildGRCh37.tsv.gz	GCST90001722_buildGRCh37.tsv.gz	Telomere length	Inverse variance weighted	146	0.0566147	0.0930719	0.542995	-0.125806	0.239036	1.05825	0.881786	1.27002
Telomere length	GCST90001722_buildGRCh37.tsv.gz	GCST90001722_buildGRCh37.tsv.gz	Telomere length	Simple mode	146	0.263708	0.28351	0.353837	-0.291972	0.819388	1.30175	0.74679	2.26911
[truncated: 1,656 more rows]

## Sheet: Supplementary Table 7
id.exposure	id.outcome	outcome	exposure	egger_intercept	se	pval
Telomere length	GCST90002121_buildGRCh37.tsv.gz	GCST90002121_buildGRCh37.tsv.gz	Telomere length	0.0058128975119569	0.00512073230682527	0.258190371937178
Telomere length	GCST90002120_buildGRCh37.tsv.gz	GCST90002120_buildGRCh37.tsv.gz	Telomere length	0.0114178557304079	0.00631937803789251	0.0728812623661129
Telomere length	GCST90002119_buildGRCh37.tsv.gz	GCST90002119_buildGRCh37.tsv.gz	Telomere length	0.00357717205861517	0.00506118814285282	0.48084219259707
Telomere length	GCST90002118_buildGRCh37.tsv.gz	GCST90002118_buildGRCh37.tsv.gz	Telomere length	0.00716298882038885	0.00578077215968695	0.217322122275609
Telomere length	GCST90002117_buildGRCh37.tsv.gz	GCST90002117_buildGRCh37.tsv.gz	Telomere length	-0.00387896	0.00531540566249665	0.466731574113212
Telomere length	GCST90002116_buildGRCh37.tsv.gz	GCST90002116_buildGRCh37.tsv.gz	Telomere length	-0.000379967	0.00508140012755527	0.940496672552524
Telomere length	GCST90002115_buildGRCh37.tsv.gz	GCST90002115_buildGRCh37.tsv.gz	Telomere length	-0.00606315	0.00515349005884744	0.241331255946781
Telomere length	GCST90002114_buildGRCh37.tsv.gz	GCST90002114_buildGRCh37.tsv.gz	Telomere length	0.00801392022519225	0.00546618676196861	0.144804136586206
Telomere length	GCST90002113_buildGRCh37.tsv.gz	GCST90002113_buildGRCh37.tsv.gz	Telomere length	0.0020946358238953	0.00527816913627223	0.692066388534667
Telomere length	GCST90002112_buildGRCh37.tsv.gz	GCST90002112_buildGRCh37.tsv.gz	Telomere length	-0.00731233	0.00706062405114752	0.302151113370594
Telomere length	GCST90002111_buildGRCh37.tsv.gz	GCST90002111_buildGRCh37.tsv.gz	Telomere length	0.000823296285267355	0.00737481361861555	0.91127061752278
Telomere length	GCST90002110_buildGRCh37.tsv.gz	GCST90002110_buildGRCh37.tsv.gz	Telomere length	0.00607699613414846	0.00746983580914365	0.4172812823527
Telomere length	GCST90002109_buildGRCh37.tsv.gz	GCST90002109_buildGRCh37.tsv.gz	Telomere length	0.0103074776237311	0.00688838394530751	0.13679583281579
Telomere length	GCST90002108_buildGRCh37.tsv.gz	GCST90002108_buildGRCh37.tsv.gz	Telomere length	0.00413051624526187	0.00690321315971662	0.550575284691175
Telomere length	GCST90002107_buildGRCh37.tsv.gz	GCST90002107_buildGRCh37.tsv.gz	Telomere length	-0.00495452	0.008102073125753	0.541844991351741
Telomere length	GCST90002106_buildGRCh37.tsv.gz	GCST90002106_buildGRCh37.tsv.gz	Telomere length	-0.0118578	0.00523834049569474	0.0251000999723537
Telomere length	GCST90002105_buildGRCh37.tsv.gz	GCST90002105_buildGRCh37.tsv.gz	Telomere length	-0.0106471	0.00513416032612221	0.0398944889237862
Telomere length	GCST90002104_buildGRCh37.tsv.gz	GCST90002104_buildGRCh37.tsv.gz	Telomere length	-0.00644537	0.005273369854326	0.22361053620602
Telomere length	GCST90002103_buildGRCh37.tsv.gz	GCST90002103_buildGRCh37.tsv.gz	Telomere length	-0.00868015	0.00533841300707308	0.106140480086152
Telomere length	GCST90002102_buildGRCh37.tsv.gz	GCST90002102_buildGRCh37.tsv.gz	Telomere length	-0.00296909	0.0049586333654354	0.550266422782533
Telomere length	GCST90002101_buildGRCh37.tsv.gz	GCST90002101_buildGRCh37.tsv.gz	Telomere length	-0.00555976	0.00513743902174466	0.280970594104411
Telomere length	GCST90002100_buildGRCh37.tsv.gz	GCST90002100_buildGRCh37.tsv.gz	Telomere length	0.00149608049847112	0.00572854589473282	0.794340452865466
Telomere length	GCST90002099_buildGRCh37.tsv.gz	GCST90002099_buildGRCh37.tsv.gz	Telomere length	0.00206559079733646	0.00542101107709399	0.703739417003916
Telomere length	GCST90002098_buildGRCh37.tsv.gz	GCST90002098_buildGRCh37.tsv.gz	Telomere length	-0.000783603	0.00530200484034716	0.882712310480271
Telomere length	GCST90002097_buildGRCh37.tsv.gz	GCST90002097_buildGRCh37.tsv.gz	Telomere length	-0.0116284	0.00692072075854594	0.0951282155607877
Telomere length	GCST90002096_buildGRCh37.tsv.gz	GCST90002096_buildGRCh37.tsv.gz	Telomere length	-0.0112583	0.00698692170835642	0.109343527192564
Telomere length	GCST90002095_buildGRCh37.tsv.gz	GCST90002095_buildGRCh37.tsv.gz	Telomere length	-0.00640965	0.00729523410850739	0.381108689717583
Telomere length	GCST90002094_buildGRCh37.tsv.gz	GCST90002094_buildGRCh37.tsv.gz	Telomere length	-0.00640983	0.00693065499477215	0.356623074489219
Telomere length	GCST90002093_buildGRCh37.tsv.gz	GCST90002093_buildGRCh37.tsv.gz	Telomere length	-0.00591294	0.00692827235971703	0.394866966056753
Telomere length	GCST90002092_buildGRCh37.tsv.gz	GCST90002092_buildGRCh37.tsv.gz	Telomere length	-0.00827875	0.00763155948635464	0.279872571965691
Telomere length	GCST90002091_buildGRCh37.tsv.gz	GCST90002091_buildGRCh37.tsv.gz	Telomere length	-0.0140281	0.0068575406920554	0.0426506277251562
Telomere length	GCST90002090_buildGRCh37.tsv.gz	GCST90002090_buildGRCh37.tsv.gz	Telomere length	-0.00392642	0.00530272733259377	0.460231295689157
Telomere length	GCST90002089_buildGRCh37.tsv.gz	GCST90002089_buildGRCh37.tsv.gz	Telomere length	-0.00528553	0.00565229955331059	0.351296811853202
Telomere length	GCST90002088_buildGRCh37.tsv.gz	GCST90002088_buildGRCh37.tsv.gz	Telomere length	-0.00588348	0.00576458348029683	0.309143438642963
Telomere length	GCST90002087_buildGRCh37.tsv.gz	GCST90002087_buildGRCh37.tsv.gz	Telomere length	-0.00579665	0.00587087375561589	0.325123494521928
Telomere length	GCST90002086_buildGRCh37.tsv.gz	GCST90002086_buildGRCh37.tsv.gz	Telomere length	0.00515269892407819	0.00501093652483818	0.305537288597834
Telomere length	GCST90002085_buildGRCh37.tsv.gz	GCST90002085_buildGRCh37.tsv.gz	Telomere length	0.000591318751373742	0.00495599997321641	0.905193112888103
Telomere length	GCST90002084_buildGRCh37.tsv.gz	GCST90002084_buildGRCh37.tsv.gz	Telomere length	0.00231732478682017	0.00505368662998275	0.647254788418487
Telomere length	GCST90002083_buildGRCh37.tsv.gz	GCST90002083_buildGRCh37.tsv.gz	Telomere length	0.00352223442640748	0.00505344808731303	0.486928822657928
Telomere length	GCST90002082_buildGRCh37.tsv.gz	GCST90002082_buildGRCh37.tsv.gz	Telomere length	0.00501670985551914	0.00448822251082088	0.265535197821456
Telomere length	GCST90002081_buildGRCh37.tsv.gz	GCST90002081_buildGRCh37.tsv.gz	Telomere length	-0.00198999	0.0055100422347294	0.718511831763289
Telomere length	GCST90002080_buildGRCh37.tsv.gz	GCST90002080_buildGRCh37.tsv.gz	Telomere length	0.00229876776973035	0.0052134317795808	0.659923658341861
Telomere length	GCST90002079_buildGRCh37.tsv.gz	GCST90002079_buildGRCh37.tsv.gz	Telomere length	0.00264879380626177	0.00508508524382938	0.603240219402853
Telomere length	GCST90002078_buildGRCh37.tsv.gz	GCST90002078_buildGRCh37.tsv.gz	Telomere length	0.00300727451836574	0.00504506582407919	0.552056059606733
Telomere length	GCST90002077_buildGRCh37.tsv.gz	GCST90002077_buildGRCh37.tsv.gz	Telomere length	-0.00398598	0.00510450144059715	0.436165970496238
Telomere length	GCST90002076_buildGRCh37.tsv.gz	GCST90002076_buildGRCh37.tsv.gz	Telomere length	0.0032500673453398	0.00509938483820428	0.52491219540167
Telomere length	GCST90002075_buildGRCh37.tsv.gz	GCST90002075_buildGRCh37.tsv.gz	Telomere length	0.00283287503867803	0.00541665519823172	0.601782627573386
Telomere length	GCST90002074_buildGRCh37.tsv.gz	GCST90002074_buildGRCh37.tsv.gz	Telomere length	0.000473065003493987	0.00502286985974549	0.925095335322449
Telomere length	GCST90002073_buildGRCh37.tsv.gz	GCST90002073_buildGRCh37.tsv.gz	Telomere length	0.00648823453145916	0.00526131378848001	0.219511687506224
Telomere length	GCST90002072_buildGRCh37.tsv.gz	GCST90002072_buildGRCh37.tsv.gz	Telomere length	5.32197122640985e-05	0.00586028075908252	0.992766738399218
Telomere length	GCST90002071_buildGRCh37.tsv.gz	GCST90002071_buildGRCh37.tsv.gz	Telomere length	0.0079143841912536	0.00670698407259272	0.239937416707425
Telomere length	GCST90002070_buildGRCh37.tsv.gz	GCST90002070_buildGRCh37.tsv.gz	Telomere length	-0.00367689	0.00543616752937258	0.499887855075798
Telomere length	GCST90002069_buildGRCh37.tsv.gz	GCST90002069_buildGRCh37.tsv.gz	Telomere length	0.00210734896191214	0.0054801636652661	0.701144635770388
Telomere length	GCST90002068_buildGRCh37.tsv.gz	GCST90002068_buildGRCh37.tsv.gz	Telomere length	-0.0048046	0.00561606017004261	0.393689349219163
Telomere length	GCST90002067_buildGRCh37.tsv.gz	GCST90002067_buildGRCh37.tsv.gz	Telomere length	-0.000695607	0.00517644695143651	0.893290328670254
Telomere length	GCST90002066_buildGRCh37.tsv.gz	GCST90002066_buildGRCh37.tsv.gz	Telomere length	-0.00226603	0.00522506660950053	0.665167322175303
Telomere length	GCST90002065_buildGRCh37.tsv.gz	GCST90002065_buildGRCh37.tsv.gz	Telomere length	0.00265200236020825	0.00516977860141632	0.608750110808205
Telomere length	GCST90002064_buildGRCh37.tsv.gz	GCST90002064_buildGRCh37.tsv.gz	Telomere length	-0.00359721	0.00503748139546484	0.476327961197792
Telomere length	GCST90002063_buildGRCh37.tsv.gz	GCST90002063_buildGRCh37.tsv.gz	Telomere length	-0.00347361	0.00534115109376366	0.516503546050682
Telomere length	GCST90002062_buildGRCh37.tsv.gz	GCST90002062_buildGRCh37.tsv.gz	Telomere length	-0.00429478	0.00547062137803298	0.43370707649881
Telomere length	GCST90002061_buildGRCh37.tsv.gz	GCST90002061_buildGRCh37.tsv.gz	Telomere length	0.00299513757993455	0.00534393497742371	0.576027013771067
Telomere length	GCST90002060_buildGRCh37.tsv.gz	GCST90002060_buildGRCh37.tsv.gz	Telomere length	0.00132106590694867	0.00546722450849399	0.809407726808618
Telomere length	GCST90002059_buildGRCh37.tsv.gz	GCST90002059_buildGRCh37.tsv.gz	Telomere length	0.0124701612095822	0.00497371052522367	0.0132791413015556
Telomere length	GCST90002058_buildGRCh37.tsv.gz	GCST90002058_buildGRCh37.tsv.gz	Telomere length	-0.00341707	0.00531011891857182	0.520921573992866
Telomere length	GCST90002057_buildGRCh37.tsv.gz	GCST90002057_buildGRCh37.tsv.gz	Telomere length	0.010464030156802	0.00549872500581852	0.0590374440667915
Telomere length	GCST90002056_buildGRCh37.tsv.gz	GCST90002056_buildGRCh37.tsv.gz	Telomere length	0.00519655634470655	0.00520129490856234	0.31942750096329
Telomere length	GCST90002055_buildGRCh37.tsv.gz	GCST90002055_buildGRCh37.tsv.gz	Telomere length	0.000434999574987479	0.00514591092097303	0.932750031486271
Telomere length	GCST90002054_buildGRCh37.tsv.gz	GCST90002054_buildGRCh37.tsv.gz	Telomere length	-0.00266353	0.00518808923529046	0.608463318981842
Telomere length	GCST90002053_buildGRCh37.tsv.gz	GCST90002053_buildGRCh37.tsv.gz	Telomere length	-0.000780658	0.00693412059280422	0.910521930654349
Telomere length	GCST90002052_buildGRCh37.tsv.gz	GCST90002052_buildGRCh37.tsv.gz	Telomere length	-0.00054726	0.0071863395262097	0.93940543143786
Telomere length	GCST90002051_buildGRCh37.tsv.gz	GCST90002051_buildGRCh37.tsv.gz	Telomere length	-0.0110886	0.00699954491386407	0.115392233378405
Telomere length	GCST90002050_buildGRCh37.tsv.gz	GCST90002050_buildGRCh37.tsv.gz	Telomere length	-0.0104254	0.00699953325727734	0.138602695717467
Telomere length	GCST90002049_buildGRCh37.tsv.gz	GCST90002049_buildGRCh37.tsv.gz	Telomere length	-0.00596387	0.00689037852757654	0.38821479154823
Telomere length	GCST90002048_buildGRCh37.tsv.gz	GCST90002048_buildGRCh37.tsv.gz	Telomere length	-0.00611752	0.00692614076286638	0.378615197385605
Telomere length	GCST90002047_buildGRCh37.tsv.gz	GCST90002047_buildGRCh37.tsv.gz	Telomere length	-0.00571529	0.00759416318693091	0.452960352572129
Telomere length	GCST90002046_buildGRCh37.tsv.gz	GCST90002046_buildGRCh37.tsv.gz	Telomere length	0.0148329007277636	0.00715400517400794	0.039957668754674
Telomere length	GCST90002045_buildGRCh37.tsv.gz	GCST90002045_buildGRCh37.tsv.gz	Telomere length	0.000611414505788576	0.00682465601214565	0.928740911404674
[truncated: 654 more rows]

## Sheet: Supplementary Table 8
id.exposure	id.outcome	outcome	exposure	method	Q	Q_df	Q_pval
[truncated: 1,462 more rows]

## Sheet: Supplementary Table 9
id.exposure	id.outcome	outcome	exposure	method	nsnp	b	se	pval	lo_ci	up_ci	or	or_lci95	or_uci95
[truncated: 3,655 more rows]

[truncated: 8 more sheets: Supplementary Table 10, Supplementary Table 11, Supplementary Table 12, Supplementary Table 13, Supplementary Table 14, Supplementary Table 15, Supplementary Table 16, Supplementary Table 17]
